# Supplementary material for: Gain control of sensory input across polysynaptic circuitries in mouse visual cortex by a single G protein-coupled receptor type (5-HT2A)
Source: Nat Commun. 2024 Sep 14;15:8078. doi: 10.1038/s41467-024-51861-1 (PMC11401874; doi:10.1038/s41467-024-51861-1)
Supplement: Supplementary file 10 — Source Data [file 41467_2024_51861_MOESM10_ESM.xlsx]

## Sheet: Figure 1d
Figure 1d
		Exc. units
		Time (ms)	Unit 1	Unit 2	Unit 3	Unit 4	Unit 5	Unit 6	Unit 7	Unit 8	Unit 9	Unit 10	Unit 11	Unit 12	Unit 13	Unit 14	Unit 15	Unit 16	Unit 17	Unit 18	Unit 19	Unit 20	Unit 21	Unit 22	Unit 23	Unit 24	Unit 25	Unit 26	Unit 27	Unit 28	Unit 29	Unit 30	Unit 31	Unit 32	Unit 33	Unit 34	Unit 35	Unit 36	Unit 37	Unit 38	Unit 39	Unit 40	Unit 41	Unit 42	Unit 43	Unit 44	Unit 45	Unit 46	Unit 47
		-1	-0.091919	-0.130513	-0.180473	-0.127177	-0.0387556	-0.0736467	-0.0321024	-0.0609339	-0.015903	-0.0838868	-0.0844773	-0.0337491	-0.115177	-0.0909056	-0.21868	-0.018034	-0.0676275	-0.0818279	-0.137929	-0.0931829	-0.0691989	-0.118024	-0.117789	-0.208252	-0.0835675	-0.0713745	-0.120918	-0.119403	-0.130929	-0.0789869	-0.0362661	-0.0845557	-0.02017	-0.120839	-0.126967	-0.108127	-0.107181	-0.0935321	-0.0562944	-0.0693766	-0.0733045	-0.0604548	-0.171464	-0.160066	-0.0516654	-0.133265	-0.0913426
		-0.95	-0.0675287	-0.110526	-0.162946	-0.11761	-0.0177409	0.0774382	-0.0166473	-0.0350802	-0.00754349	-0.0554831	-0.0591056	-0.0105256	-0.0955243	-0.0705188	-0.223568	0.00595514	0.00295639	-0.0356788	-0.105797	-0.0759916	-0.0475162	-0.11153	-0.0923186	-0.207245	-0.0613323	-0.0587659	-0.103032	-0.0942282	-0.107977	-0.0643459	-0.0137311	-0.0654247	-0.0137883	-0.101953	-0.114178	-0.0952691	-0.0804257	-0.0733052	-0.0285474	-0.0428899	-0.0500838	-0.0263714	-0.146552	-0.145086	-0.019901	-0.112971	-0.0936965
		-0.9	-0.034468	-0.0745141	-0.13866	-0.0954089	-0.00778296	0.214303	0.0102986	-0.00998407	-0.0101111	-0.0235606	-0.0287394	0.0274786	-0.0618993	-0.0410648	-0.223492	0.00457584	0.0584812	0.0117468	-0.0643534	-0.0475862	-0.0205176	-0.0965939	-0.0518693	-0.191638	-0.0346148	-0.0312409	-0.0718637	-0.0592929	-0.0743574	-0.03863	0.0153104	-0.0485677	0.00105964	-0.0667633	-0.0828028	-0.0647268	-0.0502678	-0.068753	-0.00204543	-0.00925459	-0.0142465	0.0118889	-0.123747	-0.121588	0.0136738	-0.0815488	-0.0928954
		-0.85	0.0122654	-0.0354425	-0.117685	-0.0669162	0.0127316	0.316912	0.0473277	0.0196379	0.0285817	0.00944898	-0.00196923	0.0588762	-0.0232281	-0.00159211	-0.222605	0.013725	0.105783	0.0637628	-0.0148793	-0.00917273	0.0118226	-0.0791261	-0.0131375	-0.18033	-0.00075633	0.00137381	-0.0386637	-0.0178537	-0.0323253	-0.000743501	0.0454109	-0.0153778	0.0329794	-0.0280376	-0.0448354	-0.0280496	-0.0140461	-0.0460011	0.0225848	0.0249481	0.0233778	0.0455105	-0.0869427	-0.0907132	0.0522327	-0.0458616	-0.0916817
		-0.8	0.0555487	-0.00201095	-0.0866627	-0.0275048	0.0449585	0.429799	0.0681116	0.0481139	0.0591338	0.0390015	0.0314221	0.068842	0.016356	0.033842	-0.216992	0.046594	0.152347	0.125527	0.0360368	0.027501	0.0434723	-0.063962	0.0261203	-0.163216	0.0336033	0.0225818	-0.00583237	0.0236978	0.0081522	0.0291833	0.0673461	0.0186273	0.0577152	0.00243403	-0.0131694	-0.00127662	0.0286382	-0.0039902	0.0583608	0.0574455	0.0560726	0.0783981	-0.0390125	-0.0577197	0.0906877	-0.00762305	-0.0865713
		-0.75	0.0983954	0.0441651	-0.0412282	0.0308324	0.0653708	0.561094	0.0911219	0.0825725	0.0453804	0.0735052	0.081395	0.0997469	0.0663877	0.0710624	-0.19816	0.0548421	0.201404	0.195892	0.0883471	0.0726584	0.0784054	-0.0407019	0.0791656	-0.124457	0.0704268	0.0530626	0.0398687	0.0742958	0.055552	0.0545739	0.0974456	0.0430957	0.0786668	0.0499942	0.0299206	0.0378559	0.0784797	0.0193488	0.0958568	0.0990842	0.100545	0.115413	0.00911883	-0.0190755	0.128771	0.0422372	-0.0745333
		-0.7	0.154915	0.0986552	0.00260058	0.0784069	0.0865409	0.672957	0.13437	0.127753	0.0622985	0.115701	0.130968	0.16205	0.123291	0.117486	-0.164563	0.0569765	0.268108	0.266166	0.146067	0.128168	0.119789	-0.00852184	0.135878	-0.0857035	0.114605	0.0957048	0.088656	0.130872	0.112165	0.0883734	0.138569	0.0834037	0.115052	0.106838	0.0811714	0.0897518	0.127782	0.0455768	0.123434	0.1441	0.154662	0.151807	0.0667582	0.0290103	0.175836	0.095905	-0.063289
		-0.65	0.211283	0.140256	0.0508683	0.103208	0.122591	0.757642	0.162092	0.170331	0.106922	0.156434	0.173692	0.201173	0.172715	0.157075	-0.112677	0.0929188	0.341648	0.32931	0.205456	0.176866	0.159349	0.0210898	0.191461	-0.0487116	0.158131	0.124113	0.128677	0.179397	0.162834	0.118636	0.165745	0.132839	0.145295	0.145888	0.123495	0.125706	0.174694	0.0986562	0.159172	0.183488	0.196304	0.186704	0.136772	0.0803155	0.226653	0.143716	-0.0518799
		-0.6	0.261112	0.188471	0.115466	0.143347	0.147012	0.817579	0.175321	0.202673	0.103997	0.200278	0.222523	0.209146	0.221631	0.194956	-0.0264062	0.110298	0.376386	0.390275	0.265161	0.225959	0.197149	0.0525088	0.255803	0.0124671	0.19981	0.153633	0.178809	0.232343	0.213192	0.150547	0.185998	0.163766	0.160983	0.198071	0.177481	0.164294	0.230504	0.134804	0.205607	0.229587	0.234045	0.222768	0.207776	0.136071	0.269615	0.199172	-0.0271947
		-0.55	0.321602	0.253631	0.179818	0.206988	0.163165	0.813499	0.21472	0.23144	0.108316	0.251227	0.273609	0.229279	0.276227	0.247476	0.109927	0.0981289	0.369919	0.446856	0.327678	0.285311	0.240033	0.0936551	0.31397	0.0762363	0.248403	0.202237	0.241164	0.298929	0.27546	0.20369	0.22109	0.200608	0.192351	0.275129	0.249619	0.225848	0.289762	0.15747	0.241315	0.278271	0.281863	0.252481	0.284664	0.203408	0.31384	0.263376	0.0067198
		-0.5	0.381221	0.303262	0.250415	0.252379	0.200227	0.71689	0.254004	0.259197	0.162872	0.293722	0.318902	0.258213	0.321314	0.287395	0.295918	0.126112	0.384424	0.498936	0.387768	0.331648	0.279876	0.134044	0.355704	0.129153	0.29502	0.235694	0.293253	0.355993	0.33403	0.24998	0.247573	0.256234	0.224761	0.326076	0.307194	0.271858	0.338657	0.215399	0.289005	0.309651	0.319268	0.274487	0.369788	0.272518	0.364038	0.319166	0.04539
		-0.45	0.421655	0.347231	0.366724	0.29231	0.227657	0.553658	0.266084	0.295055	0.16932	0.33023	0.371586	0.27174	0.357804	0.306403	0.517373	0.157084	0.435421	0.540546	0.444819	0.368046	0.313741	0.184568	0.407542	0.250455	0.331729	0.256992	0.345452	0.404164	0.386477	0.269045	0.255252	0.289383	0.228113	0.367635	0.361307	0.303206	0.39126	0.263612	0.382239	0.342478	0.345289	0.303003	0.444344	0.33648	0.402517	0.377933	0.12613
		-0.4	0.467863	0.418208	0.525627	0.36297	0.226661	0.354089	0.298459	0.34414	0.149636	0.380319	0.421702	0.286229	0.405706	0.351817	0.757636	0.131378	0.468958	0.550204	0.507713	0.422437	0.352884	0.280963	0.469253	0.493642	0.372386	0.306503	0.409072	0.467802	0.450012	0.30138	0.278122	0.313407	0.239615	0.448659	0.436038	0.364163	0.453753	0.268329	0.477764	0.392035	0.385699	0.335916	0.511363	0.40896	0.430755	0.453305	0.286683
		-0.35	0.513522	0.478039	0.715684	0.438985	0.248729	0.129588	0.340544	0.375782	0.216214	0.429202	0.446759	0.306385	0.448637	0.410376	0.993511	0.138748	0.459257	0.503256	0.571454	0.468059	0.386938	0.428431	0.507938	0.801765	0.412991	0.342887	0.467568	0.52351	0.504696	0.339741	0.302649	0.368914	0.270113	0.50809	0.491878	0.419138	0.504367	0.311179	0.525547	0.422568	0.419554	0.360441	0.58572	0.484961	0.460083	0.528136	0.505772
		-0.3	0.490691	0.533042	0.958455	0.519368	0.279129	-0.0908198	0.336881	0.382813	0.24993	0.456287	0.473672	0.325868	0.47255	0.432976	1.16471	0.188473	0.435791	0.406831	0.611566	0.489178	0.407984	0.619374	0.553571	1.12228	0.442993	0.357314	0.563702	0.550762	0.540944	0.340969	0.306394	0.402022	0.271204	0.537208	0.546535	0.456575	0.561237	0.378651	0.537232	0.438974	0.424929	0.391177	0.633937	0.548026	0.445303	0.616129	0.737929
		-0.25	0.385544	0.685353	1.12635	0.654916	0.25996	-0.279823	0.356645	0.411387	0.180626	0.47113	0.496504	0.356191	0.508787	0.471206	1.14408	0.151617	0.353659	0.28957	0.599272	0.534749	0.447075	0.842564	0.61245	1.36227	0.491869	0.478092	0.721924	0.574917	0.59415	0.383191	0.352674	0.402329	0.282153	0.65365	0.67775	0.577029	0.62661	0.372502	0.460573	0.471768	0.438752	0.410878	0.609033	0.617827	0.320164	0.709506	0.923349
		-0.2	0.217718	0.820468	0.903291	0.698019	0.262063	-0.457356	0.405122	0.390098	0.255404	0.39372	0.356488	0.304436	0.501205	0.509708	0.807878	0.114821	0.111881	0.123438	0.46884	0.512467	0.458319	0.954015	0.506731	1.24662	0.520977	0.63525	0.714216	0.508955	0.577695	0.497974	0.399665	0.474645	0.325137	0.713758	0.723754	0.673558	0.529603	0.391646	0.163261	0.387842	0.406793	0.296186	0.486216	0.657209	0.0880485	0.616416	0.912304
		-0.15	-0.0929566	0.57002	0.208759	0.356263	0.287943	-0.651683	0.199164	0.0987918	0.40504	0.050027	-0.0748309	-0.0139072	0.259034	0.291298	0.19672	0.189603	-0.297302	-0.157544	0.13323	0.17262	0.253102	0.694323	0.0739663	0.600891	0.336618	0.432173	0.25808	0.152205	0.264921	0.407615	0.181547	0.507873	0.175114	0.32085	0.351732	0.36653	0.0840649	0.483499	-0.325206	-0.00654609	0.139214	-0.0534941	0.198819	0.474204	-0.208922	0.133312	0.541333
		-0.1	-0.568643	-0.114608	-0.554437	-0.321687	0.0576333	-0.840779	-0.388733	-0.474943	0.086561	-0.522265	-0.62967	-0.554946	-0.259896	-0.293647	-0.444711	0.0406012	-0.72136	-0.531611	-0.365646	-0.455536	-0.242397	0.0344485	-0.510383	-0.261082	-0.159688	-0.236298	-0.474147	-0.449719	-0.340463	-0.114449	-0.379598	0.161869	-0.332562	-0.456771	-0.367072	-0.363513	-0.54834	0.282934	-0.763444	-0.588113	-0.375527	-0.52719	-0.291097	-0.051415	-0.544711	-0.554607	-0.114623
		-0.05	-0.958507	-0.758197	-0.956902	-0.870951	-0.526926	-0.968844	-0.930308	-0.95208	-0.653159	-0.962724	-0.982762	-0.965086	-0.77875	-0.859739	-0.863187	-0.551522	-0.973023	-0.855828	-0.80582	-0.938788	-0.767766	-0.657112	-0.901306	-0.834145	-0.71842	-0.858913	-0.962047	-0.915713	-0.860228	-0.74938	-0.895144	-0.520243	-0.87219	-0.995317	-0.910782	-0.948471	-0.9612	-0.399124	-0.98044	-0.972957	-0.835645	-0.884484	-0.792277	-0.677083	-0.848841	-0.988799	-0.719616
		0	-1	-1	-1	-1	-1	-1	-1	-1	-1	-1	-1	-1	-1	-1	-1	-1	-1	-1	-1	-1	-1	-1	-1	-1	-1	-1	-1	-1	-1	-1	-1	-1	-1	-1	-1	-1	-1	-1	-1	-1	-1	-1	-1	-1	-1	-1	-1
		0.05	-0.783443	-0.98268	-0.909345	-0.872563	-0.942939	-0.935078	-0.756668	-0.732431	-0.687313	-0.764059	-0.802477	-0.776364	-0.933105	-0.8125	-0.954722	-0.744735	-0.881559	-0.955166	-0.978538	-0.830214	-0.928798	-0.983012	-0.940935	-0.974814	-0.972686	-0.827127	-0.83158	-0.854945	-0.87378	-0.851333	-0.809797	-0.994075	-0.765807	-0.801809	-0.855287	-0.767548	-0.852606	-0.974868	-0.879841	-0.833499	-0.94399	-0.913536	-0.871489	-0.923578	-0.958716	-0.81506	-0.964831
		0.1	-0.565187	-0.932464	-0.784267	-0.717413	-0.584809	-0.804444	-0.550193	-0.462433	-0.318996	-0.517587	-0.553726	-0.513336	-0.757348	-0.60706	-0.828562	-0.195686	-0.710735	-0.812799	-0.87209	-0.67737	-0.759906	-0.820915	-0.807873	-0.89343	-0.829522	-0.657028	-0.668971	-0.69935	-0.711386	-0.615106	-0.600842	-0.778126	-0.504267	-0.66998	-0.708423	-0.583763	-0.686306	-0.6046	-0.652111	-0.62469	-0.819172	-0.707017	-0.637385	-0.683655	-0.799851	-0.63686	-0.773851
		0.15	-0.409288	-0.843096	-0.63604	-0.56507	-0.335038	-0.638926	-0.409187	-0.297269	-0.2273	-0.332847	-0.337624	-0.288827	-0.56498	-0.450722	-0.667451	0.0292396	-0.524852	-0.686137	-0.732839	-0.541518	-0.602593	-0.644647	-0.610331	-0.766674	-0.677214	-0.514506	-0.508378	-0.555716	-0.558176	-0.415582	-0.416558	-0.618176	-0.315	-0.53087	-0.553248	-0.442297	-0.5121	-0.382701	-0.393592	-0.397397	-0.649801	-0.448611	-0.453177	-0.483228	-0.589143	-0.47197	-0.544753
		0.2	-0.255852	-0.685908	-0.501513	-0.396662	-0.20687	-0.454652	-0.252194	-0.178548	-0.17563	-0.172199	-0.171238	-0.10707	-0.370711	-0.301006	-0.498549	0.0270121	-0.327421	-0.629673	-0.563394	-0.380251	-0.443004	-0.477586	-0.399805	-0.636645	-0.516223	-0.352304	-0.347064	-0.39991	-0.395827	-0.223252	-0.221443	-0.478153	-0.135281	-0.35992	-0.380437	-0.283119	-0.346437	-0.282662	-0.175192	-0.191157	-0.447133	-0.200581	-0.300912	-0.339816	-0.344048	-0.314307	-0.331996
		0.25	-0.120457	-0.517573	-0.385838	-0.241824	-0.065977	-0.254412	-0.130076	-0.0813294	-0.0868795	-0.0460239	-0.0422672	0.0205361	-0.204919	-0.195927	-0.340917	0.0895158	-0.144309	-0.581886	-0.391309	-0.240412	-0.278458	-0.329958	-0.225087	-0.527962	-0.358412	-0.223065	-0.225405	-0.266168	-0.261428	-0.0832295	-0.0729364	-0.321908	0.00412831	-0.248752	-0.245908	-0.166367	-0.230301	-0.136613	0.00595979	-0.0526251	-0.262798	0.00272311	-0.172283	-0.222864	-0.0984323	-0.193716	-0.164317
		0.3	-0.0288757	-0.344027	-0.258998	-0.108771	0.0499261	-0.0514352	-0.0579567	-0.00876034	-0.0770272	0.0308457	0.0615885	0.106152	-0.0826677	-0.138921	-0.198661	0.135881	-0.00535846	-0.437636	-0.234841	-0.130537	-0.121468	-0.202084	-0.076241	-0.407237	-0.205729	-0.124345	-0.123697	-0.157013	-0.162861	-0.0225976	0.0136437	-0.204353	0.0768565	-0.172054	-0.141681	-0.0935954	-0.139228	-0.0295754	0.159467	0.0362376	-0.0969785	0.157964	-0.0970541	-0.129085	0.106759	-0.0942496	-0.0455073
		0.35	0.0520338	-0.143527	-0.129926	0.00769511	0.105176	0.133461	0.032246	0.0554951	-0.0575614	0.0828563	0.132681	0.170269	0.0161278	-0.0660531	-0.0741978	0.099921	0.101164	-0.176782	-0.0833197	-0.015908	0.0334741	-0.081663	0.0496565	-0.270722	-0.0358375	-0.00516218	-0.0186454	-0.0459447	-0.0677186	0.0199776	0.0958326	-0.100978	0.138468	-0.0719827	-0.0395694	-0.0143594	-0.0354804	-0.00527598	0.2651	0.0949629	0.0742112	0.263437	-0.0503577	-0.0480694	0.2652	0.0031152	0.0362445
		0.4	0.131134	0.0449741	-0.0179292	0.0995165	0.157781	0.290834	0.133451	0.11303	0.0553919	0.123161	0.175205	0.21685	0.0968429	0.020212	0.0257751	0.110751	0.188932	0.116952	0.0614904	0.0901167	0.177687	0.0257433	0.139994	-0.142454	0.133817	0.110893	0.0640325	0.0558161	0.0225043	0.0661199	0.177518	0.0326243	0.200012	0.0109588	0.0392941	0.0508382	0.0665799	0.0357112	0.328029	0.121347	0.226589	0.321592	0.00484247	0.0297985	0.374616	0.0781192	0.0915852
		0.45	0.18656	0.192609	0.0877638	0.174908	0.207378	0.422279	0.208816	0.156249	0.153895	0.151235	0.204601	0.247643	0.154609	0.0891581	0.100689	0.158481	0.243441	0.364215	0.184205	0.170354	0.289506	0.113039	0.207199	-0.0132475	0.264576	0.19335	0.121631	0.137016	0.0982013	0.0936984	0.235108	0.156838	0.234193	0.0645573	0.094941	0.0873443	0.151089	0.085437	0.369789	0.14934	0.339062	0.348083	0.0566629	0.0940146	0.423279	0.130845	0.133255
		0.5	0.230009	0.31503	0.185297	0.247855	0.219571	0.524161	0.283779	0.19366	0.207317	0.17512	0.22084	0.2622	0.2	0.161463	0.157023	0.148959	0.270418	0.548412	0.284625	0.242539	0.367344	0.186408	0.265211	0.11754	0.356268	0.265765	0.178434	0.212643	0.173039	0.121004	0.287909	0.248928	0.263358	0.132192	0.15412	0.133786	0.224319	0.0867718	0.383448	0.209195	0.423452	0.350552	0.0942349	0.138646	0.428066	0.182371	0.171636
		0.55	0.27392	0.402226	0.254834	0.305517	0.226013	0.586974	0.355884	0.228488	0.278094	0.195569	0.221182	0.261595	0.238012	0.243224	0.197844	0.13766	0.30146	0.669129	0.363139	0.301615	0.41447	0.243887	0.303339	0.218639	0.417274	0.324281	0.225164	0.277849	0.238928	0.159293	0.33664	0.332382	0.297556	0.197639	0.20479	0.186667	0.280794	0.0913617	0.365415	0.270667	0.47104	0.328773	0.129949	0.170771	0.419237	0.223718	0.201637
		0.6	0.30067	0.436873	0.299954	0.344876	0.243068	0.612776	0.378822	0.247407	0.317722	0.205198	0.221239	0.269052	0.259338	0.301957	0.222965	0.162994	0.342849	0.717355	0.41258	0.329951	0.424042	0.276434	0.31804	0.285169	0.437465	0.342832	0.249054	0.317083	0.278784	0.184894	0.349345	0.388238	0.30025	0.232086	0.231376	0.215171	0.315293	0.12544	0.336873	0.30472	0.465306	0.295703	0.16058	0.192878	0.397955	0.242994	0.213826
		0.65	0.307713	0.44258	0.330419	0.372173	0.239779	0.6124	0.363597	0.25302	0.288344	0.212247	0.226947	0.282042	0.269507	0.332596	0.23432	0.152923	0.367332	0.695279	0.435842	0.342664	0.401292	0.288426	0.319169	0.33416	0.423579	0.33897	0.265195	0.340284	0.305294	0.206022	0.333067	0.392159	0.272438	0.26407	0.253346	0.235154	0.338294	0.137738	0.303022	0.321581	0.427375	0.263029	0.176742	0.204031	0.358763	0.254317	0.21147
		0.7	0.307914	0.434272	0.338779	0.367025	0.223129	0.586821	0.342813	0.258479	0.260201	0.221922	0.223237	0.262244	0.278813	0.345332	0.236786	0.11462	0.37731	0.633838	0.439708	0.349873	0.361861	0.286408	0.306326	0.360742	0.394442	0.328133	0.275966	0.351963	0.325878	0.240366	0.312017	0.372882	0.244802	0.299211	0.274886	0.257591	0.34833	0.138627	0.253917	0.320779	0.379368	0.225003	0.186971	0.205872	0.314503	0.26103	0.203245
		0.75	0.293154	0.399002	0.326457	0.314148	0.213395	0.528376	0.300656	0.256983	0.240257	0.221963	0.207141	0.213356	0.278661	0.328208	0.233258	0.105126	0.392092	0.55709	0.419652	0.333827	0.31057	0.269714	0.285157	0.358937	0.35042	0.293254	0.269777	0.340393	0.324287	0.259686	0.275704	0.345788	0.210919	0.307615	0.278547	0.258425	0.335486	0.16417	0.198852	0.292503	0.316166	0.180964	0.195875	0.197972	0.269086	0.252246	0.191363
		0.8	0.258946	0.346877	0.304309	0.244736	0.188417	0.447084	0.236653	0.237559	0.178158	0.209604	0.187534	0.181108	0.266667	0.288754	0.222537	0.0890049	0.391722	0.46309	0.377788	0.297868	0.250164	0.243063	0.267161	0.342501	0.291658	0.241719	0.254692	0.312141	0.302843	0.247256	0.220087	0.295286	0.163558	0.299634	0.268308	0.24122	0.307676	0.182586	0.149203	0.25279	0.243152	0.141241	0.196479	0.181917	0.213486	0.234164	0.17419
		0.85	0.221274	0.296204	0.272283	0.184215	0.143363	0.362414	0.180204	0.201333	0.113331	0.19372	0.166643	0.159273	0.25064	0.252485	0.203623	0.0451468	0.349593	0.353255	0.328102	0.259644	0.1898	0.21217	0.243872	0.31425	0.2324	0.196443	0.237847	0.279496	0.278053	0.227754	0.166084	0.234934	0.122695	0.291813	0.253318	0.225954	0.273173	0.180648	0.0995127	0.2135	0.178078	0.104116	0.189131	0.164125	0.152967	0.214673	0.151537
		0.9	0.182251	0.239256	0.231535	0.122498	0.107366	0.276873	0.126844	0.158269	0.0812468	0.170983	0.143554	0.1109	0.229948	0.213692	0.179809	0.0230151	0.276146	0.243124	0.271961	0.214961	0.131707	0.175479	0.20497	0.273175	0.17451	0.147792	0.208689	0.235285	0.244575	0.203349	0.114096	0.183671	0.0866691	0.263544	0.228008	0.201226	0.226383	0.189552	0.0509299	0.164079	0.119649	0.0630243	0.177761	0.146131	0.097145	0.187275	0.125183
		0.95	0.132416	0.17491	0.191534	0.0617168	0.075234	0.18422	0.0622226	0.116992	0.0375781	0.137732	0.119952	0.0475668	0.192393	0.161269	0.155138	0.0150338	0.202328	0.138357	0.204623	0.158848	0.0745269	0.136029	0.162432	0.232499	0.112512	0.0902404	0.170325	0.178489	0.196544	0.158035	0.0541115	0.128274	0.0404274	0.215913	0.196108	0.161864	0.170396	0.192169	0.0120156	0.108194	0.0613991	0.025453	0.163742	0.12558	0.0416364	0.153496	0.0967371
		1	0.0811236	0.117523	0.15037	0.0185099	0.0285703	0.0898614	0.0079861	0.0770755	-0.0134947	0.102383	0.0879591	-0.0013213	0.142969	0.110341	0.128771	-0.015872	0.130543	0.0366072	0.136675	0.104259	0.0228648	0.0998548	0.124969	0.193753	0.0544975	0.0432179	0.135206	0.123703	0.148335	0.108355	-0.000294444	0.0681154	-0.00355855	0.174385	0.163479	0.126135	0.115719	0.160754	-0.0217778	0.0603855	0.00821023	-0.00363017	0.152909	0.105123	-0.014296	0.120727	0.0656754
		Inh. units
		Time (ms)	Unit 1	Unit 2	Unit 3	Unit 4	Unit 5	Unit 6	Unit 7	Unit 8	Unit 9	Unit 10	Unit 11	Unit 12	Unit 13	Unit 14	Unit 15	Unit 16	Unit 17	Unit 18	Unit 19	Unit 20	Unit 21	Unit 22	Unit 23	Unit 24	Unit 25	Unit 26	Unit 27	Unit 28	Unit 29	Unit 30	Unit 31	Unit 32	Unit 33	Unit 34	Unit 35	Unit 36	Unit 37	Unit 38	Unit 39	Unit 40	Unit 41	Unit 42	Unit 43	Unit 44	Unit 45	Unit 46	Unit 47
		-1	0.0131822	-0.0225844	-0.00434355	0.00140625	-0.0147715	0.00273121	-0.0101287	0.0112699	-0.0190427	-0.0136371	-0.00650797	0.0153708	0.0118919	-0.016982	-0.00749036	-0.0560163	-0.0490169	0.00198685	0.00981735	-0.0309965	-0.00803022	0.0172623	0.0029325	0.0157635	0.018576	-0.0154539	-0.000471101	0.0168532	0.0203226	0.0195261	0.00985068	0.0180126	0.0136878	-0.013912	0.0223678	-0.0148638	-0.0236298	0.00929144	-0.0249488	-0.0155427	0.00597965	0.0150394	0.0549732	-0.0670869	-0.0118479	0.0129896	0.000294829
		-0.95	0.0425768	-0.00419129	0.00473634	0.0264333	0.000715152	0.0128553	0.00398684	0.0201402	0.0167633	0.00944671	-0.000689784	0.0242202	0.0290438	-0.00785105	0.0147601	-0.0328087	0.000596479	0.0147635	0.0234918	-0.00146109	-0.0113975	0.023151	0.00603527	0.0304373	0.0249546	0.000993632	0.0137876	0.0279731	0.0160831	0.0265297	0.030001	0.0258834	0.0296135	0.0121669	0.0362553	0.00687836	0.00984233	0.0400243	-0.00142361	0.0311487	0.0170207	0.0291017	0.0974528	-0.0539767	0.00731736	0.0245281	0.00624445
		-0.9	0.0740002	0.0051391	0.0138963	0.0467313	0.0273495	0.0260916	0.0193614	0.0306539	0.0434808	0.0396328	0.00511715	0.043218	0.0477375	-0.00609771	0.0282993	-0.00938498	0.0547446	0.0272839	0.0306288	0.0303212	-0.00573722	0.0282861	0.00996104	0.04553	0.0394411	0.0140115	0.0299462	0.0436198	0.00917745	0.0233719	0.0507981	0.0319596	0.0425063	0.0468909	0.0398116	0.0291037	0.046009	0.0691821	0.0265352	0.0753571	0.0265852	0.0538881	0.133951	-0.0404817	0.028736	0.0300762	0.00875243
		-0.85	0.109456	0.0234238	0.0356102	0.0685904	0.0546525	0.0493296	0.0414592	0.0499975	0.0799504	0.0663397	0.029687	0.064347	0.0715346	0.0184682	0.0453873	0.0220769	0.107604	0.0481875	0.0441762	0.063277	0.0235096	0.0353771	0.0148036	0.0571385	0.0595784	0.0320995	0.0553316	0.0655993	0.036682	0.0270561	0.0714858	0.0528087	0.0563694	0.0810167	0.0473133	0.0527614	0.0946606	0.100415	0.055373	0.123027	0.0529019	0.0712503	0.161085	-0.0286129	0.0488645	0.0459312	-0.000842023
		-0.8	0.139145	0.0494676	0.0527518	0.0947385	0.08008	0.0679077	0.0676232	0.0636845	0.128653	0.0904784	0.0469728	0.074298	0.0903845	0.0369478	0.0687116	0.0597906	0.157757	0.0627525	0.0588369	0.0974868	0.0276781	0.0407814	0.0211251	0.0704779	0.0650631	0.0569255	0.070334	0.078382	0.0434488	0.031811	0.0898203	0.0663193	0.0741077	0.112797	0.0632392	0.0781638	0.137973	0.133331	0.0840252	0.168824	0.0712815	0.0801555	0.175429	-0.00406331	0.0680497	0.0622202	-0.0088914
		-0.75	0.166402	0.0620309	0.0597228	0.111704	0.109918	0.083128	0.094723	0.0723862	0.165671	0.121128	0.0502043	0.089752	0.106763	0.0366064	0.0772475	0.0940041	0.209407	0.0712668	0.0641555	0.132498	0.02264	0.0454687	0.0296184	0.0830354	0.0717911	0.0752356	0.0798548	0.089413	0.0244117	0.0227004	0.108677	0.0680197	0.0921895	0.145272	0.0722397	0.101685	0.17349	0.159621	0.116914	0.210103	0.0771794	0.101094	0.180133	0.0262646	0.0917358	0.065614	-0.00886228
		-0.7	0.20221	0.0767853	0.0775127	0.123363	0.135226	0.107958	0.12503	0.0907625	0.186993	0.149264	0.0682924	0.114605	0.128694	0.0592675	0.0792744	0.130324	0.254975	0.0922094	0.0746639	0.169359	0.0569204	0.0535774	0.0396345	0.0894405	0.0924861	0.0922553	0.10415	0.110975	0.0458397	0.01876	0.128843	0.0844702	0.108877	0.175561	0.0737982	0.124569	0.222324	0.183449	0.14989	0.252518	0.101004	0.121926	0.19916	0.0580713	0.117528	0.0747269	-0.00795202
		-0.65	0.235705	0.106806	0.0961987	0.140769	0.149126	0.128523	0.152629	0.106294	0.209816	0.168397	0.0847948	0.125208	0.143684	0.0897404	0.0920373	0.171862	0.283082	0.1129	0.0918712	0.208507	0.0804098	0.0598609	0.0489692	0.0987536	0.100722	0.117344	0.121633	0.125808	0.0674545	0.0256732	0.145547	0.100813	0.125443	0.198102	0.0850624	0.147092	0.273174	0.212668	0.178469	0.292145	0.125506	0.12982	0.243409	0.10384	0.136983	0.0905351	-0.00758822
		-0.6	0.258483	0.123065	0.0982656	0.149717	0.162085	0.136768	0.16992	0.10974	0.233561	0.189528	0.0778632	0.12976	0.146784	0.0905548	0.0943281	0.20531	0.30377	0.118255	0.0955407	0.246461	0.0680524	0.06153	0.0561575	0.111645	0.100039	0.135092	0.122955	0.130769	0.0401446	0.0191516	0.160092	0.0965205	0.142549	0.212665	0.104237	0.160734	0.310435	0.236841	0.209698	0.324059	0.125956	0.148696	0.285045	0.156753	0.154085	0.0901469	-0.00512892
		-0.55	0.288256	0.129225	0.108623	0.145656	0.171606	0.152856	0.182865	0.121536	0.247843	0.207209	0.0837338	0.150099	0.153521	0.106645	0.0823828	0.231946	0.32576	0.131997	0.0962533	0.281622	0.0927486	0.066958	0.0639158	0.113441	0.11662	0.144147	0.144163	0.146813	0.0460028	0.0103488	0.175544	0.104042	0.160599	0.227705	0.115844	0.16488	0.357524	0.252467	0.242949	0.353106	0.138564	0.172955	0.306748	0.212389	0.176085	0.0883502	0.00187485
		-0.5	0.321717	0.156338	0.130162	0.1483	0.166821	0.168979	0.194096	0.137349	0.251911	0.211384	0.101668	0.164196	0.157975	0.149424	0.0861517	0.262168	0.332878	0.156236	0.110125	0.315776	0.130688	0.0750681	0.0774502	0.111288	0.123491	0.165115	0.174955	0.161592	0.0845825	0.018726	0.185889	0.123926	0.17716	0.249112	0.123416	0.171644	0.408414	0.274846	0.268909	0.372011	0.16515	0.173147	0.325287	0.285872	0.194513	0.101575	0.0234942
		-0.45	0.336044	0.17687	0.130066	0.149874	0.161793	0.163976	0.193203	0.135653	0.251306	0.219213	0.0883074	0.160635	0.146942	0.15409	0.0923021	0.283175	0.322251	0.161055	0.112463	0.345433	0.108232	0.0781622	0.100517	0.11916	0.10756	0.185562	0.175741	0.158518	0.0557158	0.0172245	0.190966	0.115452	0.188013	0.266581	0.138395	0.180456	0.428344	0.298083	0.294892	0.366088	0.158915	0.177995	0.327911	0.340454	0.204836	0.100603	0.062541
		-0.4	0.349588	0.173514	0.130428	0.134866	0.163533	0.164079	0.183259	0.138352	0.248478	0.233792	0.0788978	0.168291	0.140258	0.152523	0.0834139	0.290195	0.310372	0.165267	0.101159	0.366449	0.109486	0.0860465	0.143862	0.118548	0.114958	0.186825	0.176637	0.164403	0.0363233	0.00493334	0.199636	0.108056	0.194658	0.270724	0.156596	0.177654	0.449359	0.30581	0.326923	0.340227	0.150872	0.205076	0.258483	0.310127	0.218138	0.0882316	0.101583
		-0.35	0.369681	0.194519	0.155395	0.129908	0.149279	0.177433	0.173263	0.154165	0.24617	0.230486	0.100409	0.177365	0.141388	0.203718	0.108419	0.300794	0.284061	0.19937	0.109922	0.381318	0.168775	0.105563	0.230643	0.108999	0.126883	0.196139	0.193764	0.176456	0.100608	0.0154636	0.206469	0.129708	0.201526	0.266566	0.170135	0.162939	0.477704	0.309987	0.347047	0.292219	0.175133	0.200309	0.108397	0.220975	0.229816	0.0997793	0.136364
		-0.3	0.309208	0.221953	0.150308	0.138581	0.131113	0.160865	0.153854	0.145287	0.240399	0.225454	0.0837451	0.170903	0.123468	0.229067	0.170817	0.297699	0.229223	0.227904	0.119926	0.373145	0.148369	0.125709	0.355735	0.134989	0.099755	0.216395	0.173433	0.158082	0.0864644	0.0292185	0.204102	0.116494	0.208314	0.239159	0.177195	0.142095	0.371288	0.288184	0.348173	0.194548	0.161475	0.183715	-0.049706	0.144605	0.224672	0.103774	0.196942
		-0.25	0.0934199	0.200323	0.144134	0.122785	0.138319	0.138128	0.125254	0.135121	0.204766	0.237238	0.080671	0.196239	0.109057	0.230535	0.190208	0.253557	0.173121	0.228731	0.116905	0.28513	0.130461	0.157854	0.425693	0.179042	0.12812	0.196028	0.14643	0.143969	0.0292896	0.0631552	0.194547	0.0863266	0.198346	0.148117	0.165123	0.105711	0.0590983	0.1466	0.320582	0.0467745	0.117793	0.228452	-0.158882	0.090548	0.215352	0.0815723	0.299343
		-0.2	-0.21195	0.200215	0.260556	0.101938	0.0873292	0.139672	0.0926133	0.151556	0.0742953	0.167357	0.221638	0.202195	0.102555	0.328703	0.163389	0.196055	0.0852952	0.20183	0.171547	0.068211	0.325402	0.200164	0.290247	0.127143	0.228156	0.126155	0.171608	0.13856	0.203638	0.202684	0.119418	0.125299	0.105135	-0.0130292	0.0908104	0.0347487	-0.274633	-0.141184	0.176557	-0.131541	0.131251	0.196895	-0.252977	0.0698898	0.194079	0.0965513	0.382964
		-0.15	-0.513178	0.212288	0.361754	0.0757976	-0.173231	-0.00106252	-0.0177508	0.0272487	-0.209614	-0.100373	0.278977	-0.0367125	-0.0490995	0.317561	0.107076	0.100232	-0.157477	0.0255443	0.230581	-0.255244	0.426723	0.127435	-0.109005	-0.0928256	0.0973224	0.00668014	0.0858046	-0.0385312	0.344588	0.289971	-0.144468	0.0581344	-0.168513	-0.219918	-0.116514	-0.109371	-0.481829	-0.462481	-0.172278	-0.374974	0.0368082	-0.138809	-0.399963	0.0691363	0.0617601	0.0648154	0.306946
		-0.1	-0.792773	-0.0406802	0.0828668	-0.124981	-0.619412	-0.439734	-0.315216	-0.403305	-0.596584	-0.494795	-0.135187	-0.556511	-0.461195	-0.166044	-0.133483	-0.178393	-0.558298	-0.409067	0.0180206	-0.600008	-0.0471984	-0.212366	-0.626285	-0.438223	-0.439284	-0.258734	-0.296285	-0.489305	-0.131132	-0.0471835	-0.588834	-0.37492	-0.600731	-0.481614	-0.48116	-0.382962	-0.669018	-0.722936	-0.624541	-0.701561	-0.40421	-0.657184	-0.61154	-0.100167	-0.271225	-0.256651	-0.0491077
		-0.05	-0.996355	-0.612244	-0.5467	-0.587619	-0.986514	-0.91791	-0.732808	-0.895644	-0.909865	-0.827819	-0.790887	-0.989386	-0.903416	-0.838494	-0.62325	-0.644259	-0.899496	-0.87708	-0.532515	-0.871544	-0.771717	-0.711275	-0.987799	-0.799798	-0.97124	-0.683455	-0.778908	-0.929856	-0.894616	-0.708044	-0.959461	-0.916908	-0.958971	-0.787069	-0.863106	-0.750739	-0.897746	-0.918531	-0.939032	-0.972085	-0.923443	-0.98525	-0.837635	-0.563937	-0.707495	-0.780765	-0.598331
		0	-1	-1	-1	-1	-1	-1	-1	-1	-1	-1	-1	-1	-1	-1	-1	-1	-1	-1	-1	-1	-1	-1	-1	-1	-1	-1	-1	-1	-1	-1	-1	-1	-1	-1	-1	-1	-1	-1	-1	-1	-1	-1	-1	-1	-1	-1	-1
		0.05	-0.793884	-0.839046	-0.959535	-0.98228	-0.617054	-0.670286	-0.918168	-0.660165	-0.873828	-0.981647	-0.61901	-0.684086	-0.698106	-0.624069	-0.870495	-0.995293	-0.902447	-0.747176	-0.975467	-0.961029	-0.714958	-0.840139	-0.688047	-0.850321	-0.606953	-0.935544	-0.889753	-0.724457	-0.421484	-0.593251	-0.736508	-0.579317	-0.73743	-0.952802	-0.767617	-0.907371	-0.877389	-0.878007	-0.877726	-0.793571	-0.654874	-0.82842	-0.989174	-0.963352	-0.986384	-0.669703	-0.957522
		0.1	-0.515712	-0.457205	-0.637659	-0.613487	-0.0603101	-0.275983	-0.548041	-0.218217	-0.627629	-0.735618	-0.14505	-0.320572	-0.26389	-0.289031	-0.377409	-0.74418	-0.709099	-0.398816	-0.570059	-0.783895	-0.418516	-0.368457	-0.24587	-0.375676	-0.193685	-0.567519	-0.575896	-0.364106	0.0468467	0.0177934	-0.38578	-0.121346	-0.379638	-0.645586	-0.327116	-0.49612	-0.65332	-0.596067	-0.654188	-0.521454	-0.312057	-0.516498	-0.70648	-0.527862	-0.718189	-0.136937	-0.552776
		0.15	-0.261168	-0.258145	-0.317437	-0.246677	0.355766	-0.00578197	-0.0938468	0.0845036	-0.3299	-0.318797	0.11134	-0.0256273	0.0831549	-0.177333	0.0519094	-0.482764	-0.442017	-0.111864	-0.151599	-0.520042	-0.216723	0.107949	0.128356	0.13905	0.081803	-0.16319	-0.143565	-0.0435929	0.151681	0.314885	-0.0866296	0.131713	-0.0652659	-0.245687	0.0695676	-0.0102797	-0.432495	-0.295189	-0.363279	-0.283519	-0.078602	-0.0905355	-0.20323	-0.121075	-0.365085	0.208579	-0.122879
		0.2	-0.0243777	-0.140114	-0.0576941	0.000687909	0.479552	0.186686	0.26652	0.253185	-0.0231109	0.0837418	0.239569	0.190857	0.290418	-0.0471264	0.267589	-0.254613	-0.136418	0.129544	0.11902	-0.212216	0.0361613	0.403912	0.347793	0.447944	0.261564	0.146583	0.252988	0.219217	0.213039	0.354334	0.145037	0.281447	0.192093	0.0820423	0.321617	0.341849	-0.201384	-0.0248453	-0.0677475	-0.0720075	0.183387	0.273147	0.286723	0.0994129	-0.0553306	0.345111	0.145117
		0.25	0.189963	0.0780142	0.136378	0.21754	0.409346	0.316153	0.44085	0.327547	0.232869	0.340472	0.300442	0.308969	0.365315	0.113128	0.360625	-0.0180243	0.122126	0.296309	0.27298	0.0893842	0.237904	0.503169	0.427959	0.545267	0.345202	0.346998	0.416726	0.371677	0.285044	0.353771	0.304913	0.367868	0.377494	0.274071	0.455744	0.510561	0.0304203	0.23609	0.15779	0.111585	0.395672	0.443294	0.558222	0.245701	0.179659	0.380182	0.302886
		0.3	0.347551	0.26676	0.243223	0.398379	0.309794	0.355642	0.446016	0.329687	0.398165	0.464123	0.271745	0.348573	0.351459	0.161699	0.372867	0.18322	0.293107	0.349809	0.342575	0.319707	0.284568	0.466882	0.417867	0.524588	0.343336	0.4226	0.383963	0.406835	0.248279	0.322773	0.382483	0.355516	0.457588	0.354362	0.495388	0.531869	0.218048	0.448105	0.297021	0.244334	0.425585	0.48294	0.621715	0.335315	0.348119	0.344305	0.406361
		0.35	0.445971	0.308429	0.29779	0.476241	0.234812	0.344133	0.379113	0.310551	0.480106	0.501735	0.222883	0.357115	0.318424	0.162201	0.320739	0.302888	0.388097	0.344091	0.353657	0.443455	0.286277	0.369647	0.35934	0.436377	0.318257	0.405018	0.341382	0.392609	0.196441	0.253247	0.398549	0.308577	0.448642	0.382195	0.455527	0.461716	0.356944	0.555724	0.369327	0.332102	0.365263	0.472193	0.607574	0.326456	0.439692	0.279261	0.432804
		0.4	0.496696	0.294298	0.328565	0.469155	0.172102	0.318744	0.312306	0.290282	0.501169	0.473038	0.202062	0.340874	0.288631	0.194427	0.26349	0.362988	0.413209	0.326946	0.33841	0.480525	0.288635	0.264867	0.282743	0.32274	0.286302	0.364101	0.320179	0.360058	0.188775	0.203365	0.383033	0.277728	0.397834	0.393429	0.378314	0.361339	0.447312	0.576355	0.387616	0.388351	0.321628	0.414614	0.581951	0.280581	0.44658	0.233295	0.393931
		0.45	0.498388	0.284563	0.318627	0.418886	0.128963	0.270511	0.250712	0.249114	0.470845	0.407988	0.164776	0.300006	0.246801	0.198507	0.215353	0.383007	0.386262	0.286941	0.300369	0.469029	0.239191	0.173741	0.207485	0.227692	0.236771	0.313784	0.260657	0.303307	0.139866	0.160133	0.347312	0.227534	0.332015	0.386768	0.298874	0.268542	0.475564	0.549087	0.370426	0.410748	0.265775	0.335041	0.535126	0.250345	0.401027	0.189708	0.339253
		0.5	0.460963	0.249012	0.283627	0.335003	0.106946	0.212312	0.190274	0.197206	0.403214	0.337139	0.114617	0.258283	0.202088	0.175028	0.154739	0.364466	0.346958	0.234585	0.244301	0.431166	0.184566	0.103303	0.142044	0.15355	0.19147	0.243975	0.198563	0.243775	0.0771423	0.0907347	0.297577	0.163288	0.265556	0.361058	0.221885	0.18881	0.463157	0.483026	0.340181	0.404583	0.196989	0.27073	0.457869	0.208498	0.345195	0.136162	0.273052
		0.55	0.406475	0.205983	0.254942	0.243629	0.0870019	0.168428	0.142537	0.155768	0.329583	0.263524	0.0914302	0.217588	0.166896	0.181026	0.10114	0.329099	0.310498	0.195372	0.195143	0.379293	0.165593	0.0555004	0.0889915	0.0887684	0.155053	0.18211	0.168815	0.194576	0.0687367	0.0306066	0.242434	0.122316	0.210324	0.323562	0.149543	0.123991	0.43977	0.391945	0.302554	0.382731	0.157003	0.210464	0.360688	0.154307	0.289031	0.0983745	0.182913
		0.6	0.341591	0.180187	0.216247	0.172697	0.0664316	0.127903	0.105847	0.114362	0.27182	0.189885	0.0724424	0.165707	0.12966	0.180011	0.0695508	0.292411	0.269777	0.156801	0.154344	0.323251	0.125857	0.0226178	0.0482902	0.0410256	0.108774	0.139926	0.130908	0.141802	0.053806	-0.005123	0.18681	0.0850739	0.163355	0.273135	0.0898894	0.0774584	0.398856	0.299911	0.258883	0.347178	0.121809	0.147022	0.266025	0.116091	0.228716	0.0705924	0.096092
		0.65	0.268685	0.145291	0.159434	0.112086	0.051235	0.0838579	0.0724324	0.0703243	0.218616	0.130845	0.0389616	0.115875	0.08989	0.143628	0.0379856	0.246898	0.230872	0.110701	0.107805	0.266126	0.0709531	-0.00282	0.0175723	0.00855792	0.0659422	0.094257	0.0816157	0.092548	0.0097458	-0.0431773	0.135081	0.0375254	0.117243	0.216488	0.0413326	0.0407471	0.338856	0.213011	0.21721	0.299854	0.0716649	0.0987004	0.1915	0.0848001	0.172013	0.0328209	0.037037
		0.7	0.196596	0.102234	0.11461	0.0549092	0.0332305	0.0512606	0.0473686	0.0390548	0.146744	0.085519	0.02012	0.0781092	0.059516	0.121324	0.00695686	0.196983	0.19777	0.0746228	0.0651546	0.208572	0.055074	-0.0201816	-0.00573295	-0.0214561	0.0405374	0.0475	0.0565696	0.0595613	0.000975945	-0.0705846	0.0900188	0.00802171	0.072951	0.169115	-0.00108199	0.0073977	0.27986	0.132426	0.1775	0.248752	0.0393951	0.058175	0.119886	0.0524864	0.123256	0.00216406	-0.00755048
		0.75	0.127949	0.0763373	0.0818486	0.0139582	0.012201	0.0261843	0.0303664	0.014125	0.0677458	0.0440359	0.0114902	0.0400376	0.032381	0.111209	-0.0073359	0.154286	0.160059	0.0456713	0.0346717	0.153678	0.0424451	-0.0310356	-0.0231212	-0.0449549	0.0130456	0.0171146	0.0434088	0.0269017	0.00644833	-0.0687378	0.0481009	-0.00773877	0.0302333	0.121377	-0.0355547	-0.0166422	0.222231	0.0664751	0.135062	0.193933	0.0209135	0.0132249	0.0267903	0.0326386	0.076995	-0.0128208	-0.0471377
		0.8	0.0638316	0.0520434	0.0407584	-0.0154916	-0.000200119	-0.00250179	0.012108	-0.0150219	0.00946363	0.00794428	-0.0105567	0.00107923	0.00254991	0.0746137	-0.0182742	0.112268	0.118653	0.0119744	0.00391829	0.102501	0.000828951	-0.0410993	-0.0359159	-0.0569723	-0.0185395	-0.00739392	0.0216521	-0.0109661	-0.0193103	-0.0666782	0.00853911	-0.0327326	-0.0107705	0.0570362	-0.0612023	-0.0311819	0.157269	0.0126657	0.0942663	0.133924	-0.0108029	-0.0198399	-0.0629234	0.0165393	0.0342971	-0.0313742	-0.0708143
		0.85	0.0096888	0.018112	0.00499565	-0.0436784	-0.00828087	-0.0249054	-0.00702943	-0.0366649	-0.0269483	-0.0206618	-0.0270665	-0.028737	-0.0197241	0.0395095	-0.0346064	0.0673096	0.081921	-0.0146516	-0.0272129	0.0542907	-0.0215581	-0.0506676	-0.0448907	-0.0669101	-0.0351237	-0.0333083	0.00278772	-0.0366461	-0.0316947	-0.0779846	-0.0230435	-0.0512436	-0.0424088	-0.00383913	-0.0802356	-0.0450903	0.095925	-0.0366875	0.057828	0.0774947	-0.0359679	-0.0387018	-0.113517	-0.00530217	-0.000179605	-0.0500937	-0.0801788
		0.9	-0.036314	-0.00377015	-0.0151509	-0.0629412	-0.0211924	-0.0379608	-0.0216186	-0.0478415	-0.0602441	-0.0465666	-0.0281987	-0.0520435	-0.0348189	0.0269556	-0.0420593	0.0295789	0.0450732	-0.0302792	-0.0469438	0.0110354	-0.0198377	-0.0568323	-0.0505622	-0.0757661	-0.045602	-0.0480965	-0.0150309	-0.0527932	-0.0194684	-0.0788993	-0.0471198	-0.0546788	-0.0640541	-0.0393371	-0.0924609	-0.0591469	0.0428732	-0.0779126	0.0215108	0.0293471	-0.0431203	-0.060935	-0.144765	-0.0174551	-0.0286691	-0.055397	-0.0906621
		0.95	-0.0797663	-0.016296	-0.0383864	-0.072559	-0.0312867	-0.0535056	-0.0349799	-0.060516	-0.0925589	-0.0678178	-0.0374808	-0.0697943	-0.052316	0.00370676	-0.0443497	-0.00152442	0.00649085	-0.0486856	-0.0598308	-0.0257553	-0.0346508	-0.0598055	-0.0545786	-0.0769048	-0.063394	-0.0560197	-0.0368373	-0.071638	-0.0313815	-0.0676365	-0.0701517	-0.0633736	-0.0845849	-0.0647389	-0.0987926	-0.0687365	-0.0110179	-0.108505	-0.012561	-0.0160583	-0.057485	-0.0810952	-0.185195	-0.0231592	-0.0521201	-0.0596638	-0.104819
		1	-0.113765	-0.0370779	-0.0633304	-0.0834926	-0.0351542	-0.0674937	-0.0477967	-0.0713577	-0.115208	-0.0801874	-0.0499644	-0.0787984	-0.0670189	-0.025789	-0.0529185	-0.0328032	-0.0241977	-0.0658803	-0.0730816	-0.0579389	-0.0474467	-0.0601758	-0.0577308	-0.0754398	-0.0749527	-0.068878	-0.0460666	-0.0841909	-0.0482614	-0.0586331	-0.0910948	-0.073172	-0.102225	-0.0907964	-0.102697	-0.07542	-0.0602295	-0.132987	-0.0399202	-0.0581462	-0.0744768	-0.0892204	-0.210284	-0.038526	-0.0688626	-0.0683877	-0.113433
[truncated: 44 more columns]

## Sheet: Figure 1h
Figure 1h
	TTX + CNQX (yellow)					U73122 + TTX + CNQX (red)
	time (s)	Mean	M+Error	M-Error		time (s)	Mean	M+Error	M-Error
	0.7258	1	1	1		0.7258	1	1	1
	1.4516	0.995	1.0093	0.9807		1.4516	0.9761	0.9793	0.9729
	2.1774	0.9918	1.0063	0.9773		2.1774	0.9777	0.981	0.9744
	2.9032	0.9934	1.0086	0.9783		2.9032	0.9747	0.9787	0.9707
	3.629	1.0298	1.0537	1.006		3.629	0.9762	0.9833	0.9692
	4.3548	1.0498	1.0751	1.0245		4.3548	0.9694	0.9789	0.9599
	5.0806	1.0772	1.1087	1.0457		5.0806	0.9669	0.9773	0.9566
	5.8065	1.0905	1.123	1.0579		5.8065	0.9692	0.9787	0.9598
	6.5323	1.0913	1.1219	1.0606		6.5323	0.9655	0.975	0.956
	7.2581	1.093	1.1226	1.0634		7.2581	0.9644	0.9729	0.9558
	7.9839	1.0901	1.1203	1.0598		7.9839	0.959	0.9672	0.9508
	8.7097	1.0834	1.1122	1.0546		8.7097	0.9525	0.9604	0.9446
	9.4355	1.0768	1.1038	1.0499		9.4355	0.9518	0.9595	0.9441
	10.1613	1.0615	1.0865	1.0365		10.1613	0.9582	0.9662	0.9503
	10.8871	1.0503	1.0743	1.0263		10.8871	0.9511	0.9583	0.9438
	11.6129	1.045	1.068	1.0219		11.6129	0.9478	0.9539	0.9417
	12.3387	1.0378	1.061	1.0145		12.3387	0.9465	0.9537	0.9394
	13.0645	1.0355	1.0574	1.0136		13.0645	0.9439	0.9499	0.9379
	13.7903	1.0313	1.0531	1.0094		13.7903	0.9422	0.9487	0.9358
	14.5161	1.0322	1.0551	1.0092		14.5161	0.9417	0.9479	0.9355
	15.2419	1.0263	1.0476	1.005		15.2419	0.9408	0.947	0.9347
	15.9677	1.0236	1.0453	1.0019		15.9677	0.9366	0.9429	0.9303
	16.6935	1.0198	1.0412	0.9984		16.6935	0.9375	0.9434	0.9315
	17.4194	1.0162	1.0373	0.9951		17.4194	0.9335	0.9396	0.9274
	18.1452	1.0184	1.0401	0.9967		18.1452	0.9303	0.9358	0.9247
	18.871	1.0131	1.0344	0.9919		18.871	0.9309	0.9374	0.9244
	19.5968	1.016	1.0394	0.9926		19.5968	0.9341	0.9405	0.9277
	20.3226	1.0198	1.0445	0.9952		20.3226	0.9263	0.932	0.9205
	21.0484	1.0192	1.0432	0.9953		21.0484	0.9295	0.9361	0.923
	21.7742	1.0238	1.0493	0.9983		21.7742	0.9219	0.9282	0.9157
	22.5	1.0188	1.0433	0.9943		22.5	0.9213	0.928	0.9147
	23.2258	1.0213	1.0479	0.9947		23.2258	0.9215	0.9285	0.9145
	23.9516	1.0179	1.0443	0.9915		23.9516	0.9165	0.9233	0.9096
	24.6774	1.0162	1.0426	0.9897		24.6774	0.9141	0.9207	0.9075
	25.4032	1.0218	1.0496	0.994		25.4032	0.9128	0.9193	0.9064
	26.129	1.0295	1.0572	1.0017		26.129	0.9198	0.9266	0.913
	26.8548	1.0233	1.0516	0.995		26.8548	0.9187	0.9257	0.9117
	27.5806	1.0216	1.0507	0.9925		27.5806	0.921	0.9277	0.9142
	28.3065	1.0248	1.0541	0.9955		28.3065	0.915	0.9221	0.908
	29.0323	1.0254	1.0554	0.9955		29.0323	0.9133	0.9203	0.9063
	29.7581	1.0242	1.0551	0.9934		29.7581	0.9149	0.9218	0.908
	30.4839	1.0274	1.0582	0.9966		30.4839	0.9129	0.9204	0.9054
	31.2097	1.0225	1.0531	0.9919		31.2097	0.9137	0.921	0.9063
	31.9355	1.0196	1.0502	0.9891		31.9355	0.9171	0.9254	0.9089
	32.6613	1.0104	1.0418	0.9791		32.6613	0.9166	0.9252	0.9081
	33.3871	1.012	1.0433	0.9808		33.3871	0.9164	0.9242	0.9087
	34.1129	1.0139	1.045	0.9828		34.1129	0.9119	0.9203	0.9036
	34.8387	1.0174	1.0489	0.9859		34.8387	0.9093	0.9173	0.9013
	35.5645	1.0166	1.0481	0.985		35.5645	0.9129	0.9213	0.9044
	36.2903	1.0062	1.0373	0.9752		36.2903	0.9192	0.9279	0.9105
	37.0161	1.0088	1.0394	0.9782		37.0161	0.9151	0.9238	0.9063
	37.7419	1.0095	1.0398	0.9791		37.7419	0.9083	0.9168	0.8997
	38.4677	1.0128	1.0427	0.9829		38.4677	0.909	0.918	0.9
	39.1935	1.0022	1.0321	0.9722		39.1935	0.9059	0.9148	0.8971
	39.9194	1.0028	1.0329	0.9727		39.9194	0.9055	0.9147	0.8962
	40.6452	1.0022	1.032	0.9723		40.6452	0.9045	0.9132	0.8959
	41.371	0.9954	1.0251	0.9657		41.371	0.9079	0.9166	0.8993
	42.0968	0.9977	1.0273	0.9681		42.0968	0.9095	0.9178	0.9011
	42.8226	0.9945	1.0243	0.9647		42.8226	0.9134	0.9222	0.9046
	43.5484	0.996	1.0258	0.9662		43.5484	0.9003	0.9092	0.8914
	44.2742	0.9948	1.0243	0.9653		44.2742	0.9003	0.9099	0.8907
	45	0.9839	1.0123	0.9556		45	0.8953	0.905	0.8855
	45.7258	0.9772	1.0047	0.9498		45.7258	0.9007	0.911	0.8905
	46.4516	0.9793	1.0065	0.952		46.4516	0.9018	0.9118	0.8918
	47.1774	0.9812	1.0081	0.9543		47.1774	0.9028	0.9136	0.8921
	47.9032	0.9795	1.006	0.9531		47.9032	0.903	0.9133	0.8927
	48.629	0.9714	0.9975	0.9452		48.629	0.9034	0.9143	0.8925
	49.3548	0.9741	1	0.9483		49.3548	0.907	0.9184	0.8956
	50.0806	0.971	0.9967	0.9454		50.0806	0.906	0.9162	0.8958
	50.8065	0.9764	1.0022	0.9505		50.8065	0.906	0.918	0.894
	51.5323	0.9742	0.999	0.9494		51.5323	0.9043	0.916	0.8925
	52.2581	0.9703	0.9944	0.9461		52.2581	0.9007	0.9124	0.8889
	52.9839	0.9689	0.9932	0.9445		52.9839	0.9092	0.921	0.8973
	53.7097	0.9681	0.9916	0.9446		53.7097	0.901	0.9124	0.8896
	54.4355	0.9692	0.9927	0.9458		54.4355	0.8982	0.9108	0.8855
	55.1613	0.9642	0.9871	0.9413		55.1613	0.8959	0.9076	0.8841
	55.8871	0.9639	0.9869	0.9409		55.8871	0.8971	0.9094	0.8847
	56.6129	0.9586	0.9808	0.9364		56.6129	0.8941	0.9066	0.8817
	57.3387	0.9636	0.9857	0.9416		57.3387	0.8929	0.9048	0.8809
	58.0645	0.9614	0.9829	0.94		58.0645	0.8971	0.9105	0.8836
	58.7903	0.956	0.9765	0.9356		58.7903	0.9005	0.9137	0.8873
	59.5161	0.9529	0.973	0.9329		59.5161	0.8994	0.913	0.8857
	60.2419	0.954	0.9742	0.9338		60.2419	0.895	0.908	0.8819
	60.9677	0.9556	0.9752	0.9359		60.9677	0.8952	0.9082	0.8823
	61.6935	0.9514	0.9707	0.9322		61.6935	0.891	0.9041	0.8779
	62.4194	0.9533	0.972	0.9347		62.4194	0.894	0.9074	0.8805
	63.1452	0.955	0.9735	0.9365		63.1452	0.8955	0.9092	0.8817
	63.871	0.9478	0.9657	0.9298		63.871	0.8965	0.9099	0.883
	64.5968	0.9507	0.9684	0.9331		64.5968	0.8937	0.9068	0.8807
	65.3226	0.9499	0.9676	0.9323		65.3226	0.8924	0.9059	0.8788
	66.0484	0.9529	0.9708	0.9351		66.0484	0.893	0.9064	0.8795
	66.7742	0.9486	0.9655	0.9317		66.7742	0.8941	0.9079	0.8802
	67.5	0.949	0.9657	0.9322		67.5	0.8944	0.9082	0.8806
	68.2258	0.9554	0.9721	0.9387		68.2258	0.8965	0.9105	0.8826
	68.9516	0.9435	0.9597	0.9274		68.9516	0.8976	0.9124	0.8828
	69.6774	0.9408	0.957	0.9246		69.6774	0.8893	0.9033	0.8754
	70.4032	0.9371	0.9529	0.9213		70.4032	0.8861	0.9002	0.8719
	71.129	0.9386	0.9546	0.9226		71.129	0.8896	0.9044	0.8747
	71.8548	0.9367	0.9526	0.9209		71.8548	0.8838	0.8976	0.8699
	72.5806	0.9373	0.9529	0.9217		72.5806	0.8869	0.902	0.8719
	73.3065	0.9342	0.95	0.9185		73.3065	0.888	0.9034	0.8726
	74.0323	0.9343	0.9501	0.9186		74.0323	0.8897	0.9047	0.8746
	74.7581	0.9384	0.9543	0.9225		74.7581	0.8903	0.9057	0.875
	75.4839	0.9415	0.9571	0.9259		75.4839	0.8939	0.909	0.8788
	76.2097	0.9384	0.9539	0.923		76.2097	0.8915	0.9068	0.8762
	76.9355	0.9374	0.9526	0.9222		76.9355	0.8853	0.9003	0.8703
	77.6613	0.9364	0.9519	0.9209		77.6613	0.8871	0.9025	0.8716
	78.3871	0.9353	0.9508	0.9199		78.3871	0.892	0.907	0.877
	79.1129	0.9353	0.9508	0.9199		79.1129	0.8919	0.9068	0.877
	79.8387	0.9279	0.943	0.9128		79.8387	0.8888	0.9046	0.8729
	80.5645	0.9284	0.9442	0.9125		80.5645	0.8922	0.9084	0.8759
	81.2903	0.9347	0.9504	0.9191		81.2903	0.8876	0.9028	0.8725
	82.0161	0.9354	0.9508	0.92		82.0161	0.8885	0.9041	0.8729
	82.7419	0.9365	0.9518	0.9213		82.7419	0.8901	0.906	0.8743
	83.4677	0.9398	0.9556	0.924		83.4677	0.8862	0.9019	0.8705
	84.1935	0.9373	0.9527	0.9219		84.1935	0.8906	0.9067	0.8745
	84.9194	0.9323	0.9475	0.9171		84.9194	0.8904	0.9056	0.8753
	85.6452	0.9413	0.9577	0.925		85.6452	0.8818	0.8981	0.8655
	86.371	0.9392	0.9552	0.9232		86.371	0.8856	0.9011	0.87
	87.0968	0.9359	0.9513	0.9206		87.0968	0.8818	0.8978	0.8658
	87.8226	0.9308	0.9464	0.9152		87.8226	0.8788	0.8941	0.8636
	88.5484	0.9403	0.9562	0.9244		88.5484	0.8802	0.8961	0.8643
	89.2742	0.934	0.9496	0.9184		89.2742	0.8817	0.8979	0.8655
	90	0.9347	0.9506	0.9188		90	0.8797	0.8949	0.8645
	90.7258	0.941	0.9576	0.9245		90.7258	0.878	0.8936	0.8624
	91.4516	0.9346	0.9504	0.9189		91.4516	0.8772	0.8932	0.8611
	92.1774	0.9315	0.947	0.916		92.1774	0.8782	0.8932	0.8632
	92.9032	0.9601	0.9801	0.9401		92.9032	0.8799	0.8959	0.8639
	93.629	0.9482	0.9663	0.9302		93.629	0.8783	0.8942	0.8624
	94.3548	0.9536	0.971	0.9362		94.3548	0.88	0.896	0.8641
	95.0806	0.9481	0.9649	0.9313		95.0806	0.8784	0.8948	0.862
	95.8065	0.9415	0.9574	0.9255		95.8065	0.8784	0.8946	0.8621
	96.5323	0.9437	0.9598	0.9276		96.5323	0.877	0.8935	0.8606
	97.2581	0.9453	0.9617	0.929		97.2581	0.8815	0.898	0.865
	97.9839	0.9364	0.9525	0.9203		97.9839	0.8886	0.9056	0.8716
	98.7097	0.9369	0.9527	0.9211		98.7097	0.8812	0.8976	0.8647
	99.4355	0.9275	0.9436	0.9114		99.4355	0.8856	0.9021	0.8691
	100.161	0.9334	0.9494	0.9174		100.161	0.8805	0.8978	0.8632
	100.887	0.9311	0.9471	0.915		100.887	0.8786	0.8948	0.8624
	101.613	0.9321	0.9474	0.9169		101.613	0.8767	0.8932	0.8602
	102.339	0.9312	0.9474	0.9149		102.339	0.8777	0.8951	0.8602
	103.064	0.9307	0.9464	0.915		103.064	0.8824	0.8991	0.8657
	103.79	0.9307	0.9461	0.9152		103.79	0.8756	0.8923	0.8589
	104.516	0.9315	0.9472	0.9158		104.516	0.8793	0.8959	0.8627
	105.242	0.9326	0.9485	0.9167		105.242	0.8874	0.9048	0.8699
	105.968	0.9342	0.95	0.9184		105.968	0.8763	0.8924	0.8601
	106.694	0.932	0.9481	0.9159		106.694	0.8795	0.8961	0.8629
	107.419	0.9334	0.9494	0.9173		107.419	0.8788	0.8958	0.8617
	108.145	0.9361	0.9525	0.9198		108.145	0.8751	0.8918	0.8583
	108.871	0.9405	0.9571	0.9239		108.871	0.869	0.8862	0.8517
	109.597	0.9453	0.9618	0.9289		109.597	0.8761	0.8939	0.8583
	110.323	0.948	0.965	0.931		110.323	0.8739	0.8912	0.8567
	111.048	0.9439	0.9601	0.9276		111.048	0.8726	0.8904	0.8547
	111.774	0.9421	0.9581	0.9261		111.774	0.8707	0.8879	0.8536
	112.5	0.938	0.9545	0.9216		112.5	0.8668	0.8839	0.8497
	113.226	0.9328	0.9491	0.9166		113.226	0.8702	0.8876	0.8528
	113.952	0.9344	0.9505	0.9182		113.952	0.8692	0.8864	0.852
	114.677	0.9328	0.9486	0.9169		114.677	0.8656	0.8832	0.8481
	115.403	0.9326	0.9486	0.9165		115.403	0.8656	0.8831	0.8481
	116.129	0.9298	0.9459	0.9138		116.129	0.8729	0.8903	0.8555
	116.855	0.9277	0.9436	0.9119		116.855	0.8693	0.8873	0.8514
	117.581	0.929	0.9451	0.9128		117.581	0.8722	0.8895	0.855
	118.306	0.9369	0.9541	0.9197		118.306	0.8641	0.882	0.8462
	119.032	0.9298	0.9457	0.9139		119.032	0.8733	0.891	0.8557
	119.758	0.9284	0.9444	0.9124		119.758	0.874	0.8923	0.8558
	120.484	0.9312	0.9476	0.9148		120.484	0.8765	0.8953	0.8578
	121.21	0.954	0.9745	0.9335		121.21	0.8698	0.8874	0.8522
	121.936	0.9461	0.9641	0.9282		121.936	0.8692	0.8874	0.8511
	122.661	0.9366	0.9534	0.9198		122.661	0.8683	0.8861	0.8504
	123.387	0.9306	0.9467	0.9144		123.387	0.8747	0.8931	0.8564
	124.113	0.9262	0.9422	0.9102		124.113	0.8783	0.8967	0.8599
	124.839	0.9277	0.9445	0.911		124.839	0.8739	0.8922	0.8555
	125.564	0.9324	0.9487	0.9161		125.564	0.8666	0.8848	0.8483
	126.29	0.928	0.9439	0.912		126.29	0.8658	0.8834	0.8481
	127.016	0.9307	0.9472	0.9142		127.016	0.8656	0.8843	0.8468
	127.742	0.9277	0.9433	0.9121		127.742	0.8658	0.8839	0.8476
	128.468	0.9316	0.9482	0.915		128.468	0.862	0.8804	0.8435
	129.194	0.9335	0.9494	0.9175		129.194	0.858	0.8762	0.8398
	129.919	0.9275	0.9437	0.9112		129.919	0.8615	0.8797	0.8433
	130.645	0.9314	0.9485	0.9143		130.645	0.8616	0.8807	0.8426
	131.371	0.9287	0.9451	0.9123		131.371	0.8567	0.8748	0.8385
	132.097	0.9327	0.9494	0.916		132.097	0.8536	0.8712	0.836
	132.823	0.9264	0.9427	0.9101		132.823	0.8512	0.8696	0.8328
	133.548	0.9354	0.9522	0.9187		133.548	0.8554	0.8734	0.8374
	134.274	0.9369	0.9536	0.9202		134.274	0.8619	0.8811	0.8427
	135	0.9283	0.9449	0.9117		135	0.8572	0.8763	0.8381
	135.726	0.9304	0.9469	0.9139		135.726	0.8536	0.8717	0.8354
	136.452	0.9354	0.9522	0.9187		136.452	0.8527	0.8718	0.8336
	137.177	0.9351	0.9516	0.9185		137.177	0.8534	0.8718	0.8349
	137.903	0.9373	0.9541	0.9205		137.903	0.851	0.8698	0.8323
	138.629	0.9386	0.9553	0.9219		138.629	0.8566	0.8755	0.8377
	139.355	0.9369	0.9539	0.9199		139.355	0.8538	0.8726	0.8349
	140.081	0.9414	0.9584	0.9245		140.081	0.8571	0.8763	0.8379
	140.806	0.9387	0.9562	0.9213		140.806	0.8608	0.8795	0.8422
	141.532	0.9631	0.9834	0.9427		141.532	0.8497	0.8685	0.8309
	142.258	0.9776	1.0026	0.9526		142.258	0.854	0.8726	0.8354
	142.984	0.9708	0.9939	0.9477		142.984	0.8535	0.8722	0.8348
	143.71	0.9557	0.9761	0.9353		143.71	0.8482	0.8668	0.8295
	144.435	0.9513	0.9705	0.932		144.435	0.852	0.8706	0.8334
	145.161	0.9454	0.9644	0.9264		145.161	0.8503	0.8689	0.8318
	145.887	0.9494	0.9691	0.9296		145.887	0.8517	0.8704	0.833
	146.613	0.9461	0.9648	0.9274		146.613	0.847	0.8656	0.8284
	147.339	0.9398	0.9585	0.9212		147.339	0.8475	0.8665	0.8286
	148.065	0.9406	0.959	0.9222		148.065	0.849	0.8673	0.8308
	148.79	0.9463	0.9658	0.9268		148.79	0.8466	0.8651	0.828
	149.516	0.9395	0.9583	0.9208		149.516	0.849	0.8683	0.8297
	150.242	0.9433	0.9624	0.9241		150.242	0.848	0.8664	0.8296
	150.968	0.9392	0.9577	0.9206		150.968	0.8465	0.8651	0.8279
	151.694	0.9568	0.978	0.9356		151.694	0.8485	0.8674	0.8297
	152.419	0.9526	0.9731	0.9321		152.419	0.8483	0.8667	0.8298
	153.145	0.949	0.9679	0.93		153.145	0.8469	0.8652	0.8286
	153.871	0.9494	0.9689	0.93		153.871	0.8461	0.8645	0.8278
	154.597	0.9416	0.961	0.9222		154.597	0.8432	0.8617	0.8247
	155.323	0.9436	0.9619	0.9252		155.323	0.8458	0.8639	0.8278
	156.048	0.9427	0.9612	0.9242		156.048	0.8428	0.8611	0.8245
	156.774	0.9404	0.9589	0.9219		156.774	0.8422	0.8607	0.8238
	157.5	0.9395	0.9582	0.9208		157.5	0.8399	0.8581	0.8216
	158.226	0.9421	0.9619	0.9223		158.226	0.8446	0.8632	0.8259
	158.952	0.9413	0.9598	0.9227		158.952	0.8457	0.864	0.8275
	159.677	0.9309	0.9489	0.9129		159.677	0.8481	0.8657	0.8305
	160.403	0.9504	0.9714	0.9294		160.403	0.8472	0.865	0.8294
	161.129	0.9493	0.9694	0.9291		161.129	0.8445	0.8625	0.8264
	161.855	0.9454	0.9652	0.9256		161.855	0.8423	0.8605	0.8241
	162.581	0.9415	0.9611	0.922		162.581	0.8434	0.8617	0.8251
	163.306	0.9374	0.9568	0.9179		163.306	0.8398	0.8574	0.8222
	164.032	0.9409	0.9607	0.9212		164.032	0.8418	0.8595	0.824
	164.758	0.9377	0.9565	0.9188		164.758	0.8428	0.8598	0.8258
	165.484	0.939	0.9595	0.9184		165.484	0.8402	0.8583	0.8221
	166.21	0.9403	0.9594	0.9212		166.21	0.8393	0.856	0.8226
	166.935	0.9375	0.9568	0.9182		166.935	0.8401	0.8574	0.8228
	167.661	0.9509	0.9712	0.9305		167.661	0.8432	0.8605	0.826
	168.387	0.9372	0.9555	0.9188		168.387	0.8499	0.8671	0.8327
	169.113	0.9379	0.9566	0.9193		169.113	0.844	0.8613	0.8268
	169.839	0.9417	0.9609	0.9225		169.839	0.8417	0.8581	0.8252
	170.565	0.9367	0.9551	0.9182		170.565	0.8409	0.8578	0.824
	171.29	0.939	0.9572	0.9207		171.29	0.84	0.8565	0.8235
	172.016	0.9354	0.9534	0.9174		172.016	0.842	0.8586	0.8255
	172.742	0.9341	0.9519	0.9162		172.742	0.8401	0.8566	0.8236
	173.468	0.9379	0.9555	0.9203		173.468	0.8425	0.8588	0.8262
	174.194	0.933	0.9508	0.9153		174.194	0.8374	0.8541	0.8207
	174.919	0.9368	0.9548	0.9189		174.919	0.8403	0.8563	0.8242
	175.645	0.9345	0.9525	0.9166		175.645	0.8368	0.8524	0.8211
	176.371	0.9345	0.9519	0.917		176.371	0.835	0.8504	0.8196
	177.097	0.9325	0.9497	0.9152		177.097	0.835	0.8511	0.8188
	177.823	0.9294	0.9466	0.9122		177.823	0.8423	0.8577	0.8269
	178.548	0.9537	0.9749	0.9325		178.548	0.8368	0.852	0.8215
	179.274	0.9458	0.9642	0.9274		179.274	0.8353	0.8509	0.8196
	180	0.9377	0.9551	0.9203		180	0.8371	0.8526	0.8216

## Sheet: Figure 1i
Figure 1i
	TTX + CNQX (yellow)	U73122 + TTX + CNQX (red)
	2.2231	0.9113
	1.167	0.9715
	1.1039	0.9435
	1.0154	0.9797
	1.0135	0.9648
	1.1009	0.9608
	0.9793	0.9512
	1.1542	0.9677
	0.9738	0.9466
	1.0236	0.9345
	0.9638	0.9987
	0.9161	0.9552
	0.9416	0.9687
	0.9388	0.9588
	0.9373	0.926
	0.9291	1.0002
	1.2915	0.9504
	1.1614	0.9171
	0.9853	0.909
	1.849	0.9528
	1.457	1.0098
	1.069	0.9661
	1.1499	0.967
	1.2163	1.3474
	1.875	0.9529
	1.7429	0.9757
	1.3952	0.9546
	1.3141	0.9444
	1.3614	0.9558
	1.1275	0.9339
	1.076	0.9507
	0.962	0.9671
	0.9953	0.9677
	0.9684	0.9591
	0.9676	0.9799
	0.9541	0.9813
	0.9835	0.9591
	1.0107	0.9322
	0.9395	0.9053
	0.9425	0.9487
	0.9365	0.9801
	0.9863	0.9668
	0.9515	1.0073
	0.9778	1.0043
	0.939	0.9032
	0.9594	0.9082
	0.9127	0.9662
	0.9413	0.9335
	0.9586	0.9684
	0.928	0.9537
	0.9253
	0.9818
	0.9854
	0.9444
	0.9618
	0.9646
	0.9877
	0.9557
	0.937
	0.9664
	1.0013
	0.8698
	0.9688
	1.044
	1.0274
	0.9751
	0.9223
	3.0253
	1.6134
	1.1902
	1.2991
	1.4544
	1.2154
	1.0685
	1.6437
	1.2012
	1.3719
	1.1806
	1.1072
	1.072
	1.1155
	1.0027
	1.0462
	1.0006
	1.0243
	0.9699
	0.9364
	0.9585
	0.9358
	0.9266
	0.8922
	0.8834
	0.9906
	0.938
	0.9086
	0.9758
	0.9632
	0.8766
	0.8117
	1.151
	0.9693
	0.9268
	0.8474

## Sheet: Figure 2a (middle)
Figure 2a (middle)
		S
		Time (s)	Unit 1	Unit 2	Unit 3	Unit 4	Unit 5	Unit 6	Unit 7	Unit 8	Unit 9	Unit 10	Unit 11	Unit 12	Unit 13	Unit 14	Unit 15	Unit 16	Unit 17	Unit 18	Unit 19	Unit 20	Unit 21	Unit 22	Unit 23	Unit 24	Unit 25	Unit 26	Unit 27	Unit 28	Unit 29	Unit 30	Unit 31	Unit 32	Unit 33	Unit 34	Unit 35	Unit 36	Unit 37	Unit 38	Unit 39	Unit 40	Unit 41	Unit 42	Unit 43	Unit 44	Unit 45	Unit 46	Unit 47
		0.2	1.64835	0.614754	0.238095	1.23853	0.453172	0.672897	0.229592	0.328467	0.673653	1.33065	1.21118	1.38924	1.24006	1.4442	1.97368	0	0.729167	0.560748	0.594059	0.736739	1.02941	1.00758	0.692308	1.05978	1.66667	0.788288	1.22727	0.943548	0.965909	0.638298	1.05052	1.44737	0.391304	1.04787	0.918367	1.55488	1.875	1.22172	0.897887	0.588235	1.42857	0.810811	1.30435	1.66062	3.50649	1.54412	1.57303
		0.4	1.31868	0.901639	0.634921	0.986239	0.664653	0.71028	0.510204	0.620438	0.643713	1.02823	1.10248	1.23905	1.29571	1.19256	1.71053	0.483871	0.763889	0.794393	0.49505	0.903733	0.833333	0.92091	0.730769	1.00543	1.18421	0.713213	0.969697	0.887097	1.00379	0.531915	0.889782	1.40351	0.782609	1.0608	0.765306	1.21951	1.375	1.06335	0.897887	0.882353	1.1039	0.675676	1.28261	1.32486	2.46753	1.28676	1.83521
		0.6	0.989011	0.922131	1.19048	0.963303	0.725076	0.766355	0.612245	0.693431	0.763473	0.766129	1.08696	1.05131	1.23211	0.984683	1.57895	0.483871	0.763889	0.809969	0.49505	0.874263	0.784314	0.893824	0.807692	1.05978	1.05263	0.653153	0.924242	0.766129	0.965909	0.638298	0.774971	1.09649	0.913043	1.06727	1.17347	1.0061	1	0.995475	0.757042	0.980392	1.1039	1.08108	1.1087	1.04356	1.68831	1.15196	1.89139
		0.8	0.989011	0.963115	1.34921	0.940367	0.70997	0.869159	0.637755	0.620438	0.898204	0.725806	1.0559	1.05757	1.11685	0.886214	1.44737	0.806452	0.78125	0.747664	0.445545	0.736739	0.833333	0.95883	0.884615	0.978261	1.16959	0.683183	1.09091	0.75	1.21212	0.851064	0.803674	0.789474	0.695652	1.02846	1.27551	0.914634	0.875	0.950226	0.669014	0.686275	1.14719	1.28378	1.04348	0.998185	1.55844	1.10907	1.70412
		1	0.989011	0.778689	1.50794	0.848624	0.589124	0.71028	0.510204	0.437956	0.823353	1.06855	1.42857	1.17021	1.22417	0.95186	1.71053	1.77419	0.503472	0.358255	0.247525	0.373281	0.857843	0.975081	1.07692	0.951087	1.25731	0.743243	1.15152	0.83871	1.25	0.744681	0.843858	0.482456	0.478261	0.963777	1.37755	0.884146	0.625	0.950226	0.633803	0.686275	1.21212	1.28378	0.934783	0.907441	0.844156	0.974265	1.40449
		1.2	1.26374	0.79918	1.11111	0.779817	0.574018	0.663551	0.382653	0.510949	0.793413	1.00806	1.21118	1.11389	1.06518	0.809628	1.57895	2.09677	0.381944	0.342679	0.19802	0.40275	0.882353	1.02925	1	0.733696	1.14035	0.773273	1.01515	0.967742	1.19318	0.744681	0.87256	0.482456	0.26087	0.873221	0.918367	0.70122	0.375	0.972851	0.739437	0.588235	1.1039	0.810811	0.956522	0.916515	0.844156	0.827206	1.16105
		1.4	1.20879	0.881148	0.634921	0.848624	0.70997	0.728972	0.357143	0.80292	1.03293	0.887097	1.04037	0.9199	0.914149	0.645514	1.05263	1.77419	0.451389	0.420561	0.346535	0.520629	0.955882	0.99675	1	0.76087	1.05263	0.893393	0.984848	0.967742	0.92803	0.957447	0.929966	0.877193	0.608696	0.827943	0.816327	0.670732	1	1.04072	0.897887	0.784314	0.952381	0.878378	1.06522	0.934664	0.779221	0.857843	0.898876
		1.6	1.04396	0.983607	0.555556	1.07798	0.891239	0.915888	0.561224	0.766423	1.21257	0.725806	0.729814	0.813517	0.779014	0.536105	1.18421	1.12903	0.399306	0.529595	0.39604	0.697446	0.955882	1.013	0.769231	0.733696	1.02339	1.03604	1.06061	1.01613	0.757576	1.06383	0.941447	1.22807	1.08696	0.80207	0.918367	0.609756	1.625	1.1086	0.950704	1.56863	0.692641	1.01351	0.978261	0.998185	0.909091	1.01103	0.955056
		1.8	0.879121	1.20902	1.03175	1.2156	1.13293	1.11215	1.04592	0.875912	1.34731	1.00806	0.947205	0.982478	0.926073	0.864333	1.05263	0.806452	0.538194	0.545171	0.594059	0.707269	0.833333	0.953413	0.923077	1.08696	1.15497	1.23874	1.13636	1.12097	0.92803	1.2766	1.15385	1.62281	1.47826	0.912031	0.969388	0.914634	1.875	1.1086	1.00352	1.47059	0.692641	1.08108	1.06522	1.07078	1.16883	1.12132	0.861423
		2	0.824176	1.16803	1.19048	1.2844	1.37462	1.29907	1.7602	0.912409	1.31737	1.10887	0.978261	1.08886	1.11288	1.21444	1.31579	1.12903	1.09375	0.965732	0.940594	1.2279	0.784314	0.95883	1.03846	1.3587	1.12573	1.24625	1.06061	1.09677	1.11742	0.957447	1.12514	1.71053	1.73913	1.11255	0.969388	0.762195	1.375	1.13122	1.07394	1.47059	0.822511	1.01351	0.956522	1.098	1.62338	0.992647	0.842697
		2.2	1.0989	1.14754	1.34921	1.19266	1.46526	1.34579	1.91327	1.05839	1.22754	0.927419	0.869565	0.982478	1.08903	1.25821	0.657895	1.12903	1.75347	1.61994	1.9802	1.57171	1.0049	1.013	1.34615	1.3587	0.994152	1.12613	0.954545	1.08065	1.07955	1.48936	1.09644	1.79825	1.65217	1.23545	1.07143	1.0061	1.25	1.1086	1.14437	1.37255	1.14719	1.68919	1.23913	1.16152	1.68831	0.882353	0.692884
		2.4	1.15385	1.08607	0.714286	1.05505	1.3142	1.24299	1.86224	0.912409	1.03293	0.665323	0.76087	0.838548	1.06916	1.05033	0.526316	1.45161	1.89236	1.93146	2.52475	1.611	1.20098	1.05634	1.42308	1.1413	0.921053	0.960961	0.909091	1	1.02273	1.2766	0.958668	1.62281	1.6087	1.27426	1.02041	1.03659	1.625	0.972851	1.09155	1.47059	1.25541	1.75676	1.15217	1.07985	1.62338	0.857843	0.76779
		2.6	1.26374	1.06557	0.873016	0.986239	1.13293	1.05607	1.60714	0.948905	0.853293	0.705645	0.776398	0.807259	1.03736	0.83151	0.394737	0.967742	1.59722	1.7134	2.07921	1.20825	1.29902	1.01842	1.26923	1.05978	0.833333	0.953453	0.924242	0.967742	0.833333	1.2766	0.998852	1.22807	1.52174	1.12549	1.07143	1.34146	1.5	0.904977	1.03873	1.37255	1.32035	1.62162	1.13043	0.980036	1.36364	0.955882	0.93633
		2.8	1.15385	1.20902	0.793651	1.07798	1.02719	1.07477	1.19898	1.53285	1.0479	0.78629	0.900621	0.951189	1.00556	0.875274	1.05263	0.806452	1.04167	1.04361	1.13861	0.805501	1.15196	0.980498	0.807692	1.11413	0.818713	0.840841	0.818182	0.846774	0.871212	0.744681	0.970149	0.964912	1.30435	1.02846	0.867347	1.25	1	0.837104	1.00352	0.588235	1.2987	0.810811	0.891304	0.84392	0.974026	0.955882	1.06742
		3	1.0989	1.22951	1.26984	1.10092	1.16314	1.14953	0.892857	1.78832	1.21257	0.887097	0.916149	1.00751	0.941971	0.908096	1.18421	0.483871	0.642361	0.560748	0.247525	0.6778	1.15196	0.969664	0.538462	1.08696	0.716374	0.878378	0.893939	0.822581	0.965909	0.531915	0.947187	0.614035	1.17391	0.886158	0.714286	0.97561	0.375	0.950226	1.02113	0.882353	1.1039	0.810811	0.869565	0.862069	0.519481	1.0723	1.02996
		3.2	0.714286	1.27049	0.952381	1.19266	1.0574	1.14953	0.484694	1.75182	1.24251	0.927419	1.11801	1.08886	0.874404	1.08315	1.31579	0.322581	0.520833	0.451713	0.247525	0.805501	1.0049	0.991333	0.538462	0.788043	0.789474	0.848348	0.878788	0.927419	1.00379	0.744681	0.918485	0.263158	0.73913	0.944373	0.714286	1.12805	0.125	0.927602	1.02113	0.980392	0.887446	0.743243	0.826087	0.880218	0.194805	1.19485	1.01124
		3.4	0.659341	0.942623	1.19048	0.894495	0.936556	0.953271	0.535714	0.985401	0.898204	0.927419	1.10248	0.97622	0.882353	1.19256	0.921053	0	0.711806	0.778816	0.49505	1.12967	1.12745	0.991333	0.846154	0.869565	0.906433	1.02853	0.969697	1.01613	0.965909	0.957447	0.993111	0.526316	0.652174	1.02846	1.02041	1.18902	0.5	1.0181	1.00352	0.980392	0.822511	0.743243	0.869565	1.06171	0.454545	1.18873	1.02996
		3.6	0.604396	0.67623	0.873016	0.848624	0.81571	0.831776	0.816327	0.912409	0.613772	1.43145	1.1646	1.05757	0.997615	1.36761	0.657895	0.16129	1.54514	1.61994	1.43564	1.60118	0.931373	0.991333	1.11538	0.951087	1.06725	1.14865	1.04545	1.08871	0.890152	1.17021	1.06774	0.657895	0.478261	1.05433	1.37755	1.37195	0.75	0.995475	1.14437	0.588235	0.844156	0.540541	0.956522	1.07078	0.844156	1.12132	1.17978
		3.8	0.824176	0.696721	0.873016	0.779817	0.81571	0.813084	0.994898	0.656934	0.538922	1.6129	0.947205	0.957447	0.989666	1.24726	1.18421	0.16129	1.82292	2.00935	2.37624	1.47348	1.17647	1.02925	1.11538	1.03261	1.15497	1.0961	1.07576	1.03226	0.94697	1.17021	0.998852	0.877193	0.521739	0.983182	1.47959	1.15854	0.875	1.0181	1.03873	0.882353	0.995671	0.27027	1.06522	1.15245	1.23377	1.06005	1.36704
		4	0.879121	1.04508	1.19048	1.07798	1.07251	1.04673	1.22449	0.693431	0.838323	1.71371	1.1646	1.06383	1.04531	1.28009	1.44737	0.322581	1.89236	2.1028	3.06931	1.27701	0.955882	1.02384	0.961538	0.896739	1.09649	0.983483	1.0303	0.975806	0.94697	1.17021	0.952928	0.921053	0.608696	0.905563	1.22449	1.0061	0.625	1.04072	1.00352	1.37255	0.909091	0.27027	1.1087	1.08893	1.1039	1.07843	1.23596
		4.2	1.04396	1.39344	1.34921	1.30734	1.11782	1.16822	0.969388	0.583942	1.24251	1.45161	1.18012	1.02628	1.05723	1.30197	1.71053	0.483871	1.12847	1.37072	2.37624	0.746562	1.05392	1.00217	0.923077	0.815217	0.994152	0.795796	0.954545	0.91129	0.852273	1.2766	0.843858	1.40351	0.695652	1.01552	1.22449	0.97561	0.625	1.0181	0.827465	1.76471	0.930736	0.202703	1.1087	1.15245	0.909091	1.04167	1.14232
		4.4	1.20879	1.35246	1.50794	1.44495	1.07251	1.25234	0.918367	0.656934	1.43713	1.14919	1.0559	1.05757	1.04531	1.34573	1.31579	0.967742	0.763889	0.934579	1.53465	0.618861	0.882353	0.975081	1.03846	1.05978	0.994152	0.893393	1.04545	0.943548	0.92803	1.2766	0.929966	1.66667	0.652174	1.11255	1.32653	0.884146	0.5	0.950226	0.792254	1.47059	0.930736	0.472973	0.934783	1.1343	0.714286	1.02328	0.973783
		4.6	1.04396	1.10656	1.19048	1.14679	0.785498	1.04673	0.739796	0.656934	1.16766	1.00806	0.885093	0.944931	0.981717	1.31291	1.18421	1.12903	0.902778	1.02804	1.28713	0.707269	0.955882	0.947996	1.23077	1.27717	0.891813	0.983483	1.09091	0.983871	0.965909	1.17021	0.941447	1.53509	0.782609	1.14489	1.27551	0.762195	0.75	0.81448	0.862676	1.07843	1.08225	0.540541	0.869565	1.05263	1.1039	1.0049	0.973783
		4.8	0.824176	0.79918	1.26984	0.87156	0.725076	0.88785	0.918367	0.693431	0.868263	0.625	0.60559	0.869837	0.810811	1.12691	1.31579	0.806452	1.14583	1.21495	1.48515	0.972495	0.931373	0.964247	1.19231	1.11413	1.00877	1.02853	1.10606	0.959677	1.07955	1.2766	0.98163	1.49123	1.17391	1.09314	1.53061	0.670732	0.75	0.837104	0.933099	0.784314	1.03896	0.878378	0.869565	1.08893	0.974026	1.09681	1.10487
		5	0.769231	0.881148	1.34921	0.59633	0.876133	0.775701	0.943878	0.693431	0.778443	0.342742	0.60559	0.663329	0.639905	0.95186	1.31579	0.483871	1.05903	1.1215	1.38614	0.972495	0.882353	0.953413	1.11538	0.869565	1.00877	1.03604	0.984848	0.91129	0.984848	1.06383	0.918485	2.10526	1.08696	1.01552	1.47959	0.70122	1	0.769231	0.985915	0.490196	1.08225	0.945946	1.04348	0.970962	0.909091	1.15809	1.21723
		5.2	0.824176	1.0041	1.19048	0.963303	1.02719	0.981308	0.994898	0.80292	1.13772	0.483871	0.636646	0.619524	0.655803	0.962801	1.31579	0.322581	0.677083	0.76324	0.891089	0.815324	0.735294	0.931744	1.19231	0.896739	1.19883	1.00601	1.07576	1.02419	1.02273	1.2766	0.964409	2.0614	1.04348	0.989651	1.63265	0.884146	1.25	0.769231	0.933099	0.588235	1.03896	0.878378	1.08696	1.03448	0.714286	1.06005	1.29213
		5.4	0.989011	1.20902	1.11111	0.940367	1.17825	1.01869	0.739796	0.729927	1.28743	0.866935	1.00932	0.788486	0.886328	1.30197	1.18421	0.483871	0.868056	0.919003	0.940594	0.805501	0.759804	0.899242	1.11538	1.1413	0.964912	1.02102	0.969697	0.975806	0.909091	0.744681	0.912744	1.57895	0.73913	0.866753	1.22449	1.03659	1.125	0.723982	0.897887	0.392157	1.03896	0.675676	1.06522	1.01633	0.974026	1.06618	1.14232
		5.6	0.879121	1.35246	1.34921	1.19266	1.49547	1.35514	0.994898	1.27737	1.48204	1.10887	1.14907	1.03254	1.08903	1.53173	0.921053	0.967742	1.05903	1.1215	1.18812	0.874263	0.735294	0.861322	0.884615	1.1413	0.789474	0.848348	0.969697	0.935484	0.814394	0.851064	0.924225	0.877193	1	0.976714	1.22449	1.21951	0.875	0.927602	0.96831	0.882353	1.21212	0.743243	1.17391	1.15245	1.68831	1.05392	1.10487
		5.8	0.934066	1.53689	1.50794	1.07798	1.571	1.30841	1.09694	1.24088	1.36228	0.907258	1.14907	1.17647	1.01351	1.43326	0.789474	0.806452	1.05903	1.04361	1.08911	0.89391	0.833333	0.855905	0.461538	1.00543	0.687135	0.855856	0.80303	0.758065	0.738636	0.319149	0.797933	1.09649	1.34783	1.05433	1.53061	1.18902	0.875	0.927602	1.09155	0.882353	1.25541	1.01351	1.34783	1.19782	1.68831	1.21324	1.1985
		6	0.824176	1.61885	1.5873	1.05505	1.32931	1.31776	1.32653	1.24088	1.13772	0.604839	0.947205	0.988736	0.759141	1.11597	0.657895	0.645161	0.850694	0.934579	0.940594	0.844794	0.759804	0.861322	0.269231	1.22283	0.760234	0.833333	0.924242	0.814516	0.700758	0.531915	0.843858	1.35965	1.3913	1.22898	1.58163	1.28049	1	0.995475	1.09155	1.47059	1.38528	0.878378	1.43478	1.14338	1.68831	1.1152	1.1236
		6.2	0.769231	1.20902	1.66667	0.848624	0.891239	0.943925	0.969388	0.583942	0.868263	0.665323	0.807453	0.888611	0.604134	0.864333	0.394737	0.16129	0.590278	0.732087	0.693069	0.746562	0.735294	0.877573	0.5	1.30435	0.833333	0.915916	0.878788	0.75	0.662879	0.638298	0.780712	1.40351	1.30435	1.07374	1.37755	1.12805	0.875	0.950226	0.950704	1.47059	1.12554	0.743243	1.19565	1.07078	1.23377	1.1152	0.955056
		6.4	0.879121	0.758197	1.5873	0.711009	0.619335	0.841121	0.765306	0.474453	0.748503	1.00806	0.885093	1.05757	0.735294	0.908096	0.526316	0.483871	0.659722	0.856698	0.544554	0.86444	0.710784	0.904659	0.769231	1.3587	1.09649	0.938438	1.01515	0.830645	0.738636	1.2766	0.861079	1.09649	1	1.09314	1.27551	0.945122	0.625	1.22172	0.950704	1.56863	1.32035	0.743243	1.1087	0.970962	0.909091	1.10294	0.786517
		6.6	0.714286	0.79918	1.42857	1.07798	0.845921	0.943925	0.918367	0.693431	0.898204	1.10887	1.04037	1.15144	0.914149	0.929978	0.657895	0.645161	0.711806	0.76324	0.49505	0.825147	0.784314	0.910076	0.769231	1.03261	1.19883	1.01351	1.07576	0.774194	0.833333	1.80851	0.843858	0.964912	1.13043	0.957309	1.12245	0.640244	0.625	1.24434	0.933099	1.07843	1.19048	0.810811	1.08696	0.989111	0.649351	1.04779	0.749064
		6.8	0.714286	1.08607	1.19048	1.16972	0.906344	1.04673	1.02041	0.985401	0.838323	1.00806	1.30435	1.15144	0.993641	1.03939	0.921053	0.483871	0.694444	0.700935	0.445545	0.805501	0.808824	0.92091	0.653846	0.896739	1.22807	0.930931	1.12121	0.806452	0.94697	1.59574	0.855339	0.657895	1.04348	0.963777	1.02041	0.487805	0.875	1.31222	0.880282	1.07843	1.12554	0.675676	1.23913	1.15245	0.454545	0.974265	0.805243
		7	0.604396	1.35246	1.34921	1.07798	1.0423	1.01869	1.14796	1.05839	0.823353	0.745968	1.14907	0.857322	0.926073	0.897155	0.657895	0.322581	0.451389	0.404984	0.29703	0.618861	0.906863	0.931744	0.538462	0.815217	0.979532	0.825826	1.06061	0.717742	0.909091	0.957447	0.803674	0.789474	0.913043	0.963777	0.714286	0.70122	0.875	1.1086	0.774648	1.07843	0.865801	0.608108	1.17391	1.24319	1.23377	0.943627	1.04869
		7.2	0.769231	1.27049	1.34921	0.87156	0.906344	0.925234	1.02041	0.766423	0.898204	0.766129	1.13354	0.882353	0.926073	0.919037	0.789474	0.483871	0.347222	0.358255	0.0990099	0.520629	1.02941	0.899242	0.653846	0.951087	0.994152	0.713213	0.984848	0.709677	0.909091	0.425532	0.774971	0.701754	0.782609	1.03493	0.969388	0.853659	0.875	0.995475	0.792254	1.66667	0.974026	0.810811	1.17391	1.1706	1.36364	0.925245	1.06742
		7.4	0.934066	0.983607	1.19048	0.825688	0.92145	0.88785	1.02041	0.766423	1.21257	0.987903	1.04037	1.01377	1.06518	1.15974	0.789474	0.806452	0.46875	0.482866	0.0990099	0.559921	1.17647	0.910076	0.576923	1.19565	1.12573	0.810811	1.15152	0.790323	1.1553	0.957447	0.838117	1.00877	0.782609	1.08668	1.07143	0.914634	0.75	1.08597	0.84507	1.27451	0.930736	1.01351	1.13043	1.07985	1.42857	1.02941	1.01124
		7.6	0.879121	1.0041	1.03175	1.14679	0.891239	0.981308	0.994898	0.948905	1.31737	1.35081	1.11801	1.33917	1.18442	1.35667	1.18421	0.967742	0.659722	0.700935	0.19802	0.667976	1.07843	0.88299	0.846154	1.3587	1.19883	0.945946	1.22727	0.959677	1.28788	1.38298	0.87256	0.964912	0.826087	1.0608	0.918367	0.914634	0.5	1.13122	0.809859	0.980392	1.08225	0.675676	1.1087	0.970962	0.844156	0.931373	0.674157
		7.8	0.934066	0.901639	1.11111	1.07798	0.861027	1.04673	1.04592	1.05839	1.25749	1.49194	1.0559	1.37046	1.04134	1.25821	1.57895	1.12903	0.625	0.778816	0.29703	0.756385	1.12745	0.931744	1.38462	1.38587	1.16959	1.00601	1.30303	1.08065	1.25	1.48936	0.958668	1.14035	1.13043	1.05433	0.918367	0.853659	0.5	1.31222	0.721831	1.37255	1.21212	0.540541	1.04348	0.943739	0.844156	1.10294	0.617978
		8	0.824176	0.983607	1.34921	1.23853	0.785498	1.04673	0.892857	0.875912	1.06287	1.55242	0.993789	1.24531	0.806836	0.984683	2.10526	0.806452	0.763889	0.856698	0.49505	0.834971	1.12745	0.942579	1.5	1.38587	1.05263	1.01351	1.22727	1.07258	0.965909	0.957447	0.993111	1.00877	1.13043	1.00906	0.816327	0.914634	0.875	1.08597	0.827465	1.76471	1.36364	0.472973	1.06522	0.889292	0.779221	1.0049	0.730337
		8.2	0.769231	0.79918	1.11111	0.963303	0.694864	0.88785	0.688776	0.693431	0.898204	1.49194	0.993789	1.03254	0.719396	0.733042	1.84211	0.645161	0.78125	0.872274	0.693069	1.00196	1.25	0.991333	1.46154	1.52174	1.14035	1.00601	1.33333	1.09677	0.94697	0.744681	1.07348	1.00877	1.30435	1.00259	1.07143	0.762195	1.125	0.950226	1.09155	2.2549	1.32035	0.675676	1.13043	0.961887	0.909091	1.09681	0.88015
		8.4	0.549451	0.614754	1.5873	0.848624	0.574018	0.775701	0.331633	0.437956	0.838323	1.49194	0.993789	1.07635	0.882353	0.853392	1.31579	0.806452	1.16319	1.33956	1.48515	1.32613	1.15196	0.975081	0.846154	1.49457	1.21345	1.06607	1.31818	1.09677	0.984848	0.851064	1.10792	0.789474	0.826087	1.07374	0.969388	0.731707	1.125	0.882353	1.21479	2.05882	1.23377	0.945946	1.02174	0.998185	0.584416	0.968137	1.01124
		8.6	0.604396	0.778689	1.26984	0.756881	0.664653	0.831776	0.663265	0.583942	0.898204	1.57258	0.978261	1.10138	0.989666	0.820569	1.18421	1.29032	1.31944	1.49533	2.12871	1.45383	1.15196	0.975081	1.07692	1.54891	1.14035	1.02102	1.27273	1.14516	1.02273	1.38298	1.12514	0.570175	0.695652	1.13195	1.07143	0.823171	0.75	0.904977	1.14437	1.86275	1.16883	0.810811	0.978261	0.934664	0.38961	0.992647	0.973783
		8.8	0.549451	0.840164	1.5873	0.894495	0.694864	1.02804	0.739796	0.620438	1.03293	1.31048	0.838509	1.01377	0.822734	0.776805	0.921053	1.12903	1.40625	1.55763	2.37624	1.33595	1.20098	0.953413	0.769231	1.3587	0.950292	0.938438	1	1.01613	0.92803	2.02128	1.062	0.614035	0.782609	1.09314	1.12245	0.853659	0.75	0.995475	0.96831	2.05882	1.12554	0.675676	1.1087	0.998185	0.324675	1.02941	0.842697
		9	0.769231	0.942623	1.26984	0.963303	0.981873	1.14019	1.09694	0.766423	1.10778	1.06855	0.776398	0.782228	0.600159	0.547046	0.657895	0.806452	0.989583	1.10592	1.68317	0.982318	1.17647	0.953413	0.884615	1.41304	0.745614	0.840841	0.80303	0.935484	0.814394	1.70213	1.00459	0.526316	0.869565	0.957309	1.02041	0.792683	0.875	0.882353	0.96831	1.37255	0.974026	0.540541	1.19565	0.889292	0.38961	1.10294	0.636704
		9.2	0.659341	0.840164	1.5873	0.986239	0.830816	1.03738	0.892857	0.80292	0.928144	0.745968	0.729814	0.694618	0.429253	0.4814	0.263158	0.645161	0.78125	0.950156	1.0396	0.795678	1.07843	0.92091	0.846154	1.25	0.891813	0.818318	0.681818	0.991935	0.795455	1.48936	0.924225	0.526316	1.04348	0.970246	1.02041	0.70122	1.625	0.927602	1.10915	1.47059	0.974026	0.405405	1.19565	0.84392	0.584416	1.07843	0.468165
		9.4	1.04396	0.963115	1.5873	0.917431	0.891239	0.869159	0.994898	0.839416	0.778443	1.02823	1.00932	1.01377	0.715421	0.700219	0.657895	0.806452	0.729167	0.856698	0.841584	0.746562	0.906863	0.877573	1.23077	1.22283	1.00877	0.803303	0.80303	1.09677	0.757576	0.957447	0.958668	0.175439	0.652174	0.996119	1.22449	0.670732	1.5	0.995475	1.17958	1.07843	0.930736	0.337838	1.02174	0.771325	0.909091	1.06618	0.505618
		9.6	1.0989	1.06557	1.34921	0.986239	0.906344	0.915888	1.07143	0.839416	0.778443	1.20968	1.04037	1.29537	0.941971	0.743982	1.18421	0.645161	0.868056	0.809969	0.792079	0.776031	0.808824	0.855905	1.42308	1.22283	1.12573	0.728228	1.0303	1.08871	0.852273	1.2766	0.87256	0.394737	0.695652	0.963777	1.32653	0.792683	1.25	1.04072	1.09155	0.980392	0.822511	0.0675676	1.04348	0.934664	1.42857	1.09069	0.580524
		9.8	1.37363	1.08607	1.11111	0.825688	1.08761	1.01869	1.04592	0.729927	0.943114	1.14919	1.24224	1.45181	1.07313	0.787746	1.44737	0.322581	0.920139	0.747664	0.693069	0.923379	0.661765	0.817985	1.61538	1.3587	1.12573	0.750751	1.24242	0.927419	0.871212	0.851064	0.929966	0.526316	0.478261	0.970246	1.47959	0.853659	0.5	0.972851	0.915493	0.686275	0.887446	0.202703	0.956522	1.10708	1.55844	1.09069	0.805243
		10	0.989011	0.983607	1.03175	0.848624	1.26888	1.1028	1.17347	0.729927	1.16766	0.806452	1.14907	1.28911	0.914149	0.689278	1.31579	0.16129	0.746528	0.685358	0.39604	0.86444	0.637255	0.828819	1.53846	1.38587	1.00877	0.690691	1.22727	0.822581	0.833333	0.638298	0.855339	0.701754	0.652174	1.05433	1.37755	1.03659	0.625	0.950226	0.915493	0.588235	0.952381	0.405405	0.934783	1.1706	1.42857	1.12132	0.749064
		10.2	0.989011	0.942623	1.26984	0.848624	1.22356	1.1028	1.12245	0.985401	1.27246	0.947581	1.1646	1.23279	0.830684	0.743982	0.921053	0.483871	0.833333	0.872274	0.49505	1.1002	0.661765	0.872156	1.5	1.33152	1.08187	0.683183	1.12121	0.854839	0.833333	0.425532	0.889782	0.614035	0.652174	1.1837	1.53061	0.914634	0.5	1.1086	1.00352	0.784314	1.08225	0.675676	0.869565	1.10708	1.2987	1.13358	0.786517
		10.4	0.989011	0.819672	1.19048	0.87156	1.11782	1.06542	1.12245	0.948905	1.13772	1.08871	1.18012	1.19524	0.866455	0.875274	0.526316	1.12903	0.989583	1.21495	1.08911	1.27701	0.857843	0.937161	1.23077	1.25	0.964912	0.600601	0.984848	0.798387	0.738636	0.531915	0.838117	0.877193	1.04348	1.15136	1.37755	1.0061	0.75	1.17647	1.14437	1.07843	1.1039	1.01351	1.02174	1.04356	1.75325	1.23162	0.76779
		10.6	0.989011	0.901639	1.34921	0.733945	0.891239	0.981308	1.02041	0.766423	0.868263	1.20968	1.08696	1.07009	0.81876	0.733042	0.394737	1.12903	1.21528	1.58879	1.68317	1.64047	0.882353	0.975081	0.923077	1.19565	0.847953	0.555556	0.893939	0.717742	0.757576	0.638298	0.792193	1.18421	1.26087	1.08668	1.58163	1.0061	0.625	1.08597	1.14437	1.76471	1.14719	1.41892	1.04348	0.980036	1.88312	1.21936	0.861423
		10.8	0.769231	0.778689	0.873016	0.504587	0.664653	0.738318	0.765306	0.328467	0.538922	0.927419	0.993789	0.938673	0.751192	0.623632	0.526316	0.645161	1.09375	1.52648	1.63366	1.55206	0.980392	1.00758	0.730769	1.25	0.745614	0.645646	0.878788	0.66129	0.719697	0.531915	0.780712	1.66667	1.82609	1.11255	1.53061	1.34146	1.375	1.0181	1.09155	2.54902	1.25541	1.62162	1.34783	1.08893	1.75325	1.1152	0.842697
		11	0.549451	0.696721	0.793651	0.344037	0.498489	0.542056	0.561224	0.145985	0.434132	0.806452	0.869565	0.888611	0.735294	0.536105	0.921053	0.322581	0.954861	1.40187	1.63366	1.20825	0.955882	0.969664	0.538462	1.46739	0.687135	0.750751	0.909091	0.701613	0.852273	0.744681	0.809414	1.97368	1.65217	1.17723	1.53061	1.18902	1.125	1.15385	1.07394	2.64706	1.32035	1.35135	1.36957	0.970962	1.16883	1.18873	0.674157
		11.2	0.659341	0.532787	0.396825	0.275229	0.558912	0.551402	0.688776	0.0729927	0.404192	0.725806	0.916149	0.876095	0.755167	0.689278	0.789474	0.483871	0.642361	0.981308	1.23762	0.805501	0.931373	0.915493	0.730769	1.63043	0.716374	0.915916	0.954545	0.66129	0.984848	1.2766	0.838117	1.92982	1.43478	1.20957	1.27551	1.03659	1	1.24434	0.862676	2.35294	1.16883	0.743243	1.34783	0.916515	0.974026	1.17647	0.543071
		11.4	0.769231	0.594262	0.634921	0.412844	0.936556	0.841121	0.816327	0.291971	0.628743	0.826613	1.11801	0.97622	0.898251	0.95186	0.526316	0.806452	0.416667	0.638629	0.940594	0.569745	0.833333	0.828819	0.615385	1.63043	0.628655	0.975976	0.787879	0.572581	0.890152	1.48936	0.76349	1.62281	0.869565	1.13842	0.918367	0.70122	0.5	1.1991	0.84507	1.86275	1.16883	0.27027	1.13043	0.816697	1.23377	1.23162	0.580524
		11.6	0.659341	0.983607	0.952381	0.848624	1.41994	1.18692	1.22449	0.510949	1.12275	1.18952	1.31988	1.18899	1.03736	0.886214	0.394737	0.967742	0.173611	0.373832	0.29703	0.520629	0.759804	0.796316	0.692308	1.52174	0.687135	0.990991	0.712121	0.572581	0.738636	1.17021	0.671642	1.18421	0.695652	1.2031	1.58163	0.792683	0.875	1.08597	0.774648	1.76471	0.995671	0.135135	0.978261	0.916515	1.23377	1.09681	0.561798
		11.8	0.824176	1.12705	0.952381	1.14679	1.61631	1.34579	1.47959	0.912409	1.34731	1.20968	1.42857	1.28911	1.07313	0.776805	0.657895	1.77419	0.243056	0.29595	0.0990099	0.520629	0.759804	0.785482	0.576923	1.38587	0.774854	0.953453	0.787879	0.629032	0.549242	0.744681	0.65442	1.00877	0.652174	1.16429	1.47959	0.792683	0.75	1.04072	0.985915	1.66667	1.06061	0.675676	1	0.898367	1.16883	1.13971	0.692884
		12	0.824176	1.18852	0.793651	1.39908	1.35952	1.15888	1.60714	1.13139	1.39222	1.10887	1.36646	1.25156	1.08108	0.700219	1.05263	2.25806	0.538194	0.638629	0.346535	0.658153	0.637255	0.763814	0.5	1.08696	0.774854	0.848348	0.984848	0.733871	0.738636	0.425532	0.660161	0.921053	0.652174	1.13195	1.58163	0.823171	0.5	0.995475	0.950704	1.17647	1.12554	0.810811	0.956522	0.916515	0.844156	1.19485	0.599251
		12.2	0.934066	1.0041	0.634921	1.16972	1.11782	0.943925	1.32653	1.05839	1.12275	0.685484	1.21118	1.04506	1.04531	0.776805	1.05263	2.09677	0.833333	0.965732	0.792079	0.933202	0.612745	0.780065	0.538462	0.597826	0.862573	0.735736	1.07576	0.758065	0.92803	0.425532	0.671642	0.789474	0.913043	0.957309	0.918367	0.884146	0.25	0.972851	1.00352	0.882353	1.34199	1.08108	1.02174	0.834846	0.584416	1.1826	0.636704
		12.4	0.824176	0.737705	0.555556	0.825688	0.725076	0.738318	0.816327	0.875912	0.913174	0.78629	1.0559	0.951189	1.11685	0.919037	1.31579	1.45161	1.00694	1.13707	1.18812	1.03143	0.686275	0.84507	0.538462	0.326087	0.877193	0.615616	0.969697	0.830645	0.984848	0.319149	0.671642	0.570175	0.956522	0.892626	0.612245	0.823171	0.25	1.0181	0.739437	0.588235	1.36364	0.675676	1	0.852995	0.779221	1.10294	0.636704
		12.6	1.04396	0.553279	0.555556	0.43578	0.558912	0.64486	0.561224	0.547445	0.673653	0.967742	1.07143	1.00751	1.1089	0.908096	1.44737	1.12903	1.00694	1.05919	1.18812	1.0609	0.784314	0.861322	0.807692	0.461957	0.906433	0.615616	0.863636	0.790323	1.04167	0.319149	0.780712	0.307018	1.13043	0.963777	0.663265	0.853659	0.25	0.950226	0.915493	0.980392	1.38528	0.878378	0.956522	0.898367	0.844156	1.04167	0.82397
		12.8	0.989011	0.389344	0.238095	0.298165	0.362538	0.542056	0.714286	0.40146	0.494012	0.907258	0.993789	1.00125	1.02146	0.853392	1.31579	1.12903	0.902778	0.872274	1.08911	0.913556	0.808824	0.893824	0.923077	0.869565	0.891813	0.653153	0.787879	0.790323	0.852273	0.212766	0.729047	0.175439	0.869565	0.886158	0.612245	0.640244	0.125	0.859729	0.792254	1.27451	1.23377	0.675676	0.847826	0.84392	1.36364	1.09069	0.93633
		13	0.989011	0.614754	0.396825	0.43578	0.679758	0.607477	0.892857	0.328467	0.628743	0.564516	0.916149	0.888611	0.759141	0.667396	1.18421	0.806452	0.989583	1.04361	1.33663	1.13949	0.759804	0.828819	1.23077	0.842391	1.03801	0.705706	0.818182	0.774194	0.965909	0.212766	0.769231	0.219298	0.695652	0.821475	0.561224	0.670732	0.375	0.723982	0.827465	1.37255	1.32035	1.08108	0.913043	0.834846	1.36364	1.14583	1.02996
		13.2	0.659341	0.79918	0.31746	0.619266	0.981873	0.757009	1.02041	0.620438	0.793413	0.625	0.885093	0.944931	0.810811	0.645514	1.44737	0.483871	0.885417	0.872274	1.18812	1.02161	0.857843	0.888407	1.57692	0.706522	1.16959	0.735736	1.10606	0.862903	0.814394	0.744681	0.809414	0.614035	0.521739	0.692109	0.714286	0.670732	0.625	0.859729	0.774648	1.17647	1.01732	1.01351	0.913043	0.789474	1.68831	1.14583	0.917603
		13.4	0.769231	0.983607	0.396825	0.59633	1.16314	0.915888	1.09694	0.875912	0.883234	1.27016	0.900621	1.23279	0.997615	0.754923	1.84211	0.483871	0.677083	0.5919	0.792079	0.776031	0.931373	0.899242	1.76923	0.48913	1.16959	0.848348	1.21212	0.943548	0.965909	1.2766	0.987371	0.921053	0.956522	0.750323	0.510204	0.609756	0.625	1.04072	0.774648	1.37255	1.01732	1.28378	1.15217	0.862069	1.88312	1.16422	0.898876
		13.6	0.659341	0.860656	0.31746	0.59633	0.92145	0.850467	0.943878	0.80292	0.643713	1.79435	1.13354	1.71464	1.38712	1.05033	2.10526	1.12903	0.347222	0.233645	0.0990099	0.392927	1.0049	0.969664	1.65385	0.842391	1.11111	0.930931	1.34848	0.91129	0.92803	1.48936	0.98163	1.40351	1.26087	0.905563	0.663265	0.762195	0.375	1.06335	0.757042	1.56863	0.909091	0.810811	1.17391	0.952813	1.55844	1.17034	0.82397
		13.8	0.604396	0.717213	0.634921	0.573394	0.785498	0.766355	0.994898	0.510949	0.464072	1.95565	1.07143	1.59574	1.39905	1.15974	1.71053	1.93548	0.260417	0.327103	0.0990099	0.422397	0.857843	0.915493	1.26923	1.1413	0.994152	0.960961	1.10606	0.790323	0.94697	1.06383	0.918485	1.49123	1.43478	1.0414	0.663265	0.853659	0.5	0.995475	0.862676	2.05882	1.14719	0.675676	1.45652	0.970962	0.974026	1.23162	0.917603
		14	0.549451	0.860656	0.793651	0.756881	0.936556	0.915888	0.943878	0.729927	0.508982	1.67339	1.07143	1.27034	1.18839	1.03939	1.18421	1.77419	0.555556	0.76324	0.247525	0.805501	0.735294	0.910076	1.23077	1.08696	0.935673	0.975976	1	0.733871	1.04167	0.531915	0.861079	1.53509	1.08696	1.11902	1.07143	0.914634	0.375	0.882353	0.915493	2.15686	1.16883	0.337838	1.47826	1.00726	0.519481	1.20098	0.88015
		14.2	0.604396	0.840164	0.873016	0.940367	0.996979	0.88785	1.02041	0.948905	0.703593	1.67339	0.947205	1.05757	1.11685	0.83151	1.31579	1.77419	1.19792	1.33956	1.08911	1.24754	0.661765	0.877573	0.961538	1.00543	0.804094	1.00601	0.818182	0.669355	1.02273	0.319149	0.792193	1.35965	1	1.14489	1.47959	0.945122	0.5	1.13122	1.02113	2.45098	1.16883	0.743243	1.71739	1.00726	0.38961	1.13358	0.786517
		14.4	0.824176	1.10656	0.714286	1.03211	1.11782	1.06542	0.918367	1.20438	0.988024	1.41129	1.10248	1.07635	1.05326	0.645514	1.31579	1.93548	1.40625	1.40187	1.33663	1.28684	0.514706	0.872156	0.846154	1.03261	0.745614	0.968468	0.742424	0.66129	0.909091	0.319149	0.694604	1.57895	1.21739	1.27426	1.73469	0.914634	0.625	1.17647	1.09155	2.7451	1.1039	1.21622	1.84783	1.16152	0.844156	1.05392	0.71161
		14.6	0.879121	1.20902	0.714286	1.05505	1.08761	1.06542	0.994898	1.13139	1.18263	1.31048	1.08696	1.07635	1.07711	0.645514	1.71053	1.93548	1.14583	1.10592	1.23762	1.11984	0.465686	0.877573	0.730769	1.11413	0.672515	0.945946	0.69697	0.620968	0.587121	0.744681	0.660161	1.53509	1.34783	1.25485	1.73469	1.03659	0.75	1.15385	1.10915	2.64706	1.2987	1.68919	1.78261	1.16152	0.649351	1.02328	0.617978
		14.8	0.824176	1.45492	0.873016	0.940367	1.20846	1.28972	0.943878	1.24088	1.49701	0.947581	0.962733	0.888611	0.973768	0.667396	1.44737	1.29032	0.677083	0.794393	0.445545	0.825147	0.367647	0.872156	0.769231	0.923913	0.672515	0.855856	0.80303	0.693548	0.492424	0.531915	0.671642	1.31579	1.34783	1.14489	1.42857	0.823171	0.75	0.995475	1.16197	2.15686	1.49351	1.62162	1.54348	1.07078	0.714286	1.12745	0.617978
		15	0.879121	1.29098	0.952381	0.733945	1.19335	1.30841	1.12245	1.24088	1.63174	0.766129	0.931677	0.888611	0.949921	0.842451	1.05263	0.645161	0.78125	0.981308	0.643564	0.844794	0.514706	0.92091	0.923077	0.733696	0.818713	0.893393	0.939394	0.693548	0.587121	0.638298	0.76349	1.00877	1.13043	0.957309	0.969388	1.03659	0.5	1.1086	0.985915	1.76471	1.40693	1.14865	1.45652	0.92559	0.454545	1.15809	0.580524
		15.2	0.824176	1.04508	0.952381	0.733945	1.11782	1.15888	1.02041	1.05839	1.40719	0.564516	0.885093	0.882353	0.941971	0.908096	0.921053	0.645161	0.833333	0.950156	0.693069	0.717092	0.637255	0.926327	0.615385	0.842391	0.847953	0.833333	1.12121	0.66129	0.719697	0.319149	0.786452	0.921053	1.21739	0.983182	1.17347	1.09756	0.625	1.22172	0.96831	1.66667	1.42857	0.945946	1.3913	0.889292	0.779221	1.17647	0.617978
		15.4	0.714286	0.963115	0.952381	0.848624	1.34441	1.18692	1.47959	0.839416	1.06287	0.645161	0.916149	0.913642	0.870429	0.787746	0.526316	1.12903	0.642361	0.638629	0.643564	0.530452	0.710784	0.95883	0.769231	1.03261	0.789474	0.893393	1	0.556452	0.643939	0.425532	0.855339	1.31579	1.3913	1.05433	1.07143	1.31098	0.875	1.1086	0.897887	1.96078	1.47186	0.675676	1.47826	0.961887	1.03896	1.10907	0.692884
		15.6	0.659341	0.819672	0.873016	0.963303	1.17825	0.971963	1.45408	0.693431	0.658683	0.705645	0.729814	0.819775	0.790938	0.503282	1.05263	1.12903	0.399306	0.280374	0.148515	0.559921	0.882353	0.964247	0.961538	1.19565	0.628655	0.960961	0.939394	0.604839	0.568182	0.212766	0.832377	1.40351	1.65217	1.17076	1.12245	0.97561	1.125	1.0181	0.827465	1.47059	1.40693	0.675676	1.54348	0.952813	1.49351	1.09681	0.805243
		15.8	0.549451	0.67623	0.952381	1.14679	1.01208	0.869159	1.40306	0.620438	0.538922	1.14919	0.714286	1.12641	0.977742	0.4814	1.05263	1.12903	0.711806	0.560748	0.39604	0.903733	0.735294	0.99675	1.07692	1.30435	0.628655	1.03604	0.787879	0.66129	0.530303	0.319149	0.86682	1.53509	1.91304	1.21604	0.765306	0.945122	1	1.1086	0.862676	1.76471	1.60173	1.01351	1.73913	1.01633	1.68831	1.21936	1.1236
		16	0.714286	0.57377	0.793651	1.03211	0.800604	0.747664	1.22449	0.985401	0.434132	1.33065	0.854037	1.40801	1.14865	0.700219	1.18421	0.967742	1.05903	0.981308	0.792079	1.17878	0.661765	0.931744	1.07692	1.33152	0.672515	1.05856	0.909091	0.741935	0.587121	0.638298	0.843858	1.57895	1.91304	1.20957	1.17347	0.884146	0.875	1.1086	0.897887	1.66667	1.62338	1.21622	1.67391	0.980036	1.81818	1.21324	1.1985
		16.2	0.824176	0.819672	0.793651	0.940367	0.81571	0.719626	1.17347	1.20438	0.494012	1.35081	1.08696	1.44556	1.20827	0.897155	1.05263	0.806452	1.44097	1.33956	1.28713	1.3556	0.441176	0.877573	0.846154	1.05978	0.804094	1.1036	1.06061	0.798387	0.719697	0.638298	0.86682	1.44737	1.52174	1.10608	1.58163	0.853659	0.375	1.06335	0.897887	1.96078	1.75325	1.14865	1.65217	0.989111	1.23377	1.13971	1.14232
		16.4	0.934066	0.922131	0.714286	0.756881	1.0423	0.850467	1.30102	1.35036	0.718563	1.12903	1.36646	1.43304	1.22417	0.929978	1.18421	1.45161	1.5625	1.49533	1.63366	1.24754	0.367647	0.769231	0.807692	1.03261	0.964912	1.02102	1.30303	0.846774	0.833333	0.744681	0.861079	1.27193	1	0.918499	1.58163	0.670732	0.25	0.837104	0.757042	1.47059	1.36364	0.675676	1.36957	0.84392	0.779221	0.98652	0.76779
		16.6	0.769231	1.14754	0.793651	0.756881	1.07251	0.88785	1.14796	1.16788	1.00299	1.04839	1.39752	1.33917	1.23211	0.820569	0.921053	1.6129	1.45833	1.24611	1.38614	1.11002	0.318627	0.758397	0.730769	1.1413	1.11111	0.975976	1.22727	0.91129	0.94697	0.425532	0.987371	0.921053	0.869565	0.899094	1.42857	0.54878	0.125	0.746606	0.721831	1.56863	1.16883	0.337838	1.21739	0.771325	0.25974	0.827206	0.561798
		16.8	0.494505	0.963115	0.714286	0.779817	0.981873	0.850467	0.994898	0.839416	0.898204	1.08871	1.11801	1.22653	1.1089	0.667396	0.657895	1.6129	0.885417	0.76324	0.891089	0.618861	0.318627	0.769231	0.769231	1.22283	1.08187	0.893393	1.01515	0.870968	1.02273	1.48936	0.958668	1.05263	0.73913	0.918499	1.02041	0.853659	0.375	0.791855	0.757042	2.05882	1.08225	0.540541	1.06522	0.84392	0.12987	0.96201	0.449438
		17	0.494505	0.963115	0.714286	0.711009	0.725076	0.766355	0.790816	0.656934	0.778443	1.27016	0.854037	0.882353	0.894277	0.536105	0.657895	0.967742	0.503472	0.404984	0.19802	0.46169	0.416667	0.763814	0.769231	1.08696	0.964912	0.885886	0.757576	0.790323	0.92803	2.02128	0.849598	1.40351	0.956522	1.16429	1.42857	1.0061	1.25	0.837104	1.07394	2.35294	1.16883	0.743243	1.28261	1.11615	0.454545	1.01103	0.374532
		17.2	0.824176	0.881148	0.714286	0.733945	0.679758	0.747664	0.510204	0.437956	0.868263	1.63306	0.807453	0.876095	0.914149	0.700219	0.789474	0.483871	0.347222	0.373832	0.049505	0.43222	0.465686	0.758397	0.538462	0.788043	0.730994	0.780781	0.681818	0.669355	0.719697	2.02128	0.677382	1.71053	1.52174	1.31307	1.58163	1.34146	1.625	0.927602	1.14437	4.11765	1.38528	1.55405	1.52174	1.37931	0.454545	1.21324	0.449438
		17.4	0.934066	0.983607	0.634921	0.825688	0.861027	1.00935	0.612245	0.80292	1.0479	1.99597	0.869565	1.04506	0.973768	0.908096	0.921053	0.645161	0.329861	0.404984	0	0.481336	0.465686	0.71506	0.5	0.978261	0.614035	0.645646	0.712121	0.677419	0.681818	1.38298	0.729047	1.62281	1.73913	1.31307	2.14286	1.28049	1.75	0.904977	1.12676	3.62745	1.47186	1.75676	1.47826	1.34301	0.714286	1.12745	0.617978
		17.6	0.769231	0.942623	0.555556	0.87156	0.92145	1.00935	0.816327	1.09489	0.988024	1.81452	0.838509	1.15144	0.945946	1.02845	0.789474	0.645161	0.15625	0.264798	0	0.422397	0.637255	0.758397	0.576923	1.03261	0.526316	0.533033	0.787879	0.693548	0.700758	0.744681	0.740528	1.71053	1.73913	1.24838	2.09184	1.15854	1.125	0.882353	0.915493	3.72549	1.47186	1.68919	1.47826	1.27042	0.519481	1.02328	0.749064
		17.8	0.879121	0.758197	0.238095	0.87156	0.830816	0.897196	0.892857	1.27737	0.778443	1.53226	0.621118	1.02628	0.77504	0.940919	1.05263	0.806452	0.0520833	0.124611	0	0.333988	0.588235	0.769231	0.615385	1.25	0.614035	0.555556	0.80303	0.709677	0.814394	0.744681	0.706085	1.49123	1.17391	1.11255	1.83673	0.945122	1	0.859729	0.809859	1.86275	1.21212	1.08108	1.3913	1.12523	0.909091	1.04779	0.71161
		18	0.879121	0.594262	0.396825	0.940367	0.81571	0.728972	0.790816	1.0219	0.763473	1.53226	0.636646	1.09512	0.937997	0.995624	1.31579	0.967742	0.260417	0.249221	0.049505	0.589391	0.661765	0.828819	0.5	1.25	0.643275	0.600601	0.818182	0.701613	0.719697	0.851064	0.671642	1.53509	1	1.15136	1.27551	0.823171	1	0.723982	0.774648	2.05882	1.51515	1.01351	1.47826	1.098	1.36364	1.06005	0.82397
		18.2	1.15385	0.409836	0.238095	0.665138	0.694864	0.53271	0.561224	0.583942	0.628743	1.43145	0.621118	1.10138	1.01351	1.05033	1.71053	1.29032	0.572917	0.498442	0.29703	0.746562	0.514706	0.839653	0.384615	1.30435	0.672515	0.743243	0.757576	0.685484	0.738636	1.17021	0.706085	1.14035	1.08696	1.11255	1.07143	0.97561	0.75	0.678733	0.985915	2.15686	1.42857	0.878378	1.45652	1.12523	1.2987	1.21936	0.992509
		18.4	0.989011	0.307377	0.47619	0.573394	0.528701	0.429907	0.484694	0.328467	0.449102	1.59274	0.714286	0.9199	0.997615	0.95186	1.57895	1.45161	0.989583	0.919003	0.792079	1.11002	0.514706	0.828819	0.615385	1.19565	0.643275	0.855856	0.818182	0.741935	0.719697	1.80851	0.740528	0.921053	1	1.23545	1.53061	0.914634	0.75	0.791855	1.23239	2.2549	1.49351	1.41892	1.41304	1.05263	1.23377	1.20098	1.1236
		18.6	0.989011	0.307377	0.396825	0.344037	0.498489	0.429907	0.663265	0.437956	0.359281	1.59274	0.822981	0.876095	0.890302	0.733042	1.84211	1.12903	0.989583	1.04361	0.891089	1.01179	0.441176	0.790899	0.615385	0.951087	0.657895	0.945946	0.833333	0.741935	0.700758	2.02128	0.740528	0.657895	1.04348	1.12549	1.63265	0.945122	0.5	0.791855	1.25	1.76471	1.23377	1.01351	1.26087	0.852995	0.909091	1.26838	1.01124
		18.8	1.0989	0.635246	0.714286	0.43578	0.906344	0.82243	1.07143	0.656934	0.793413	1.91532	0.978261	0.988736	1.01351	0.678337	1.71053	0.967742	0.989583	1.15265	0.841584	1.14931	0.343137	0.774648	0.692308	0.706522	0.774854	1.04354	0.954545	0.806452	0.852273	2.12766	0.769231	0.614035	1.08696	1.03493	1.22449	0.97561	1.125	0.769231	0.985915	1.66667	1.34199	0.945946	1.13043	0.807623	1.16883	1.18873	0.88015
		19	1.0989	0.983607	0.634921	0.527523	1.49547	1.15888	1.40306	1.09489	1.25749	1.59274	1.00932	1.17647	1.1089	0.897155	1.71053	1.12903	1.02431	1.32399	0.792079	1.29666	0.367647	0.790899	0.884615	0.516304	0.906433	0.983483	1.10606	0.935484	0.984848	1.59574	0.935706	0.833333	1.04348	0.87969	0.663265	1.0061	1.25	0.701357	0.880282	1.56863	1.47186	0.337838	1.23913	0.862069	1.42857	1.17034	0.898876
		19.2	1.0989	1.27049	0.793651	1.12385	1.72205	1.40187	1.53061	1.24088	1.43713	1.06855	0.745342	0.938673	0.985692	0.973742	1.18421	0.967742	1.35417	1.58879	0.841584	1.51277	0.294118	0.763814	1.03846	0.48913	0.950292	0.990991	1.28788	0.959677	1.04167	1.48936	0.889782	1.05263	1.13043	0.873221	0.765306	0.914634	1.75	0.81448	0.950704	1.66667	1.34199	0.743243	1.23913	1.06171	1.62338	1.12132	0.992509
		19.4	1.04396	1.12705	0.555556	1.30734	1.60121	1.35514	1.30102	1.31387	1.12275	0.967742	0.745342	0.907384	0.850556	1.03939	1.18421	0.967742	1.21528	1.40187	0.940594	1.25737	0.318627	0.742145	1.15385	0.625	0.994152	0.923423	1.30303	0.991935	0.871212	1.2766	0.895522	1.49123	1.13043	0.918499	1.02041	0.823171	1.375	0.859729	0.96831	1.37255	1.01732	0.945946	1.30435	0.970962	1.42857	1.1152	0.93633
		19.6	1.15385	0.963115	0.555556	1.2844	1.3142	1.23364	1.45408	1.16788	0.898204	1.10887	0.822981	0.9199	0.922099	1.13786	0.921053	0.483871	1.04167	1.05919	0.544554	0.933202	0.269608	0.731311	0.807692	1.00543	0.847953	0.983483	1.10606	0.862903	0.738636	1.06383	0.780712	1.88596	1.6087	0.970246	1.02041	0.97561	1.375	0.837104	1.03873	2.15686	0.995671	1.28378	1.52174	1.12523	0.844156	1.04167	0.749064
		19.8	0.934066	0.778689	0.31746	0.802752	1.19335	1.05607	1.40306	0.839416	0.973054	1.22984	0.962733	1.14518	1.04928	1.34573	0.657895	0.483871	0.763889	0.732087	0.544554	0.717092	0.318627	0.752979	0.5	1.08696	0.730994	0.908408	0.848485	0.830645	0.662879	1.2766	0.838117	1.92982	1.52174	1.03493	1.02041	1.21951	1.875	0.904977	1.10915	3.33333	0.952381	1.08108	1.6087	1.16152	0.584416	0.968137	0.543071
		20	0.879121	0.717213	0.31746	0.848624	1.01208	0.953271	1.30102	1.20438	1.09281	1.04839	0.962733	0.957447	1.01749	1.2035	0.789474	0.322581	0.78125	0.700935	0.39604	0.658153	0.343137	0.769231	0.230769	1.25	0.526316	0.870871	0.757576	0.717742	0.625	1.17021	0.729047	1.84211	1.52174	1.20957	1.17347	1.46341	2.25	0.995475	1.30282	4.11765	1.42857	1.41892	1.67391	1.21597	0.844156	1.1152	0.524345
		20.2	0.604396	0.614754	0.15873	0.711009	0.861027	0.803738	1.19898	0.985401	0.853293	1.04839	0.885093	0.882353	0.930048	0.962801	0.789474	0.483871	0.572917	0.514019	0.445545	0.520629	0.367647	0.752979	0.230769	1.19565	0.526316	0.825826	0.772727	0.58871	0.662879	1.38298	0.660161	1.27193	0.913043	1.11255	1.22449	1.28049	1.875	0.950226	1.12676	3.33333	1.21212	0.945946	1.23913	0.980036	1.49351	1.20098	0.674157
		20.4	0.659341	0.819672	0.15873	0.802752	0.785498	0.813084	1.19898	1.20438	0.718563	1.00806	0.947205	0.750939	0.854531	0.71116	1.18421	0.645161	0.434028	0.389408	0.29703	0.422397	0.269608	0.698808	0.423077	1.38587	0.614035	0.893393	0.893939	0.58871	0.681818	0.531915	0.579793	1.00877	0.956522	1.17723	1.42857	1.15854	1.125	0.791855	0.985915	2.35294	1.2987	0.675676	1.17391	0.92559	1.42857	1.18873	0.730337
		20.6	0.769231	0.778689	0.15873	0.642202	0.800604	0.82243	1.53061	0.839416	0.718563	0.866935	0.838509	0.907384	0.81876	0.864333	0.657895	0.806452	0.243056	0.233645	0.247525	0.392927	0.294118	0.709642	0.461538	0.978261	0.599415	0.900901	0.878788	0.620968	0.719697	0.212766	0.602755	0.789474	0.869565	1.08668	1.73469	1.31098	0.875	0.678733	1.00352	2.54902	0.995671	0.135135	1.26087	1.05263	1.1039	1.04167	0.749064
		20.8	0.769231	0.860656	0.15873	0.688073	0.936556	0.915888	1.19898	0.875912	1.09281	0.604839	0.807453	0.963705	0.747218	0.765864	1.05263	0.806452	0.347222	0.311526	0.148515	0.609037	0.269608	0.725894	0.346154	0.652174	0.540936	0.833333	0.893939	0.653226	0.625	0.744681	0.65442	1.00877	1.17391	1.07374	2.09184	1.43293	1.125	0.723982	1.00352	2.54902	1.1039	0.27027	1.43478	1.07985	0.584416	0.96201	0.580524
		21	0.659341	0.79918	0	0.550459	1.13293	0.869159	0.382653	0.656934	1.52695	0.483871	0.698758	0.957447	0.715421	0.492341	1.18421	0.483871	0.572917	0.46729	0	1.09037	0.220588	0.747562	0.115385	0.326087	0.394737	0.608108	0.818182	0.483871	0.454545	2.23404	0.75775	1.31579	1.30435	0.795602	1.9898	1.09756	1.125	0.746606	0.84507	1.76471	1.36364	0.405405	1.36957	0.898367	0.38961	0.974265	0.449438
[truncated: 64 more columns]

## Sheet: Figure 2a (right)
Figure 2a (right)
		S																																														Sph
		Time (s)	Unit 1	Unit 2	Unit 3	Unit 4	Unit 5	Unit 6	Unit 7	Unit 8	Unit 9	Unit 10	Unit 11	Unit 12	Unit 13	Unit 14	Unit 15	Unit 16	Unit 17	Unit 18	Unit 19	Unit 20	Unit 21	Unit 22	Unit 23	Unit 24	Unit 25	Unit 26	Unit 27	Unit 28	Unit 29	Unit 30	Unit 31	Unit 32	Unit 33	Unit 34	Unit 35	Unit 36	Unit 37	Unit 38	Unit 39	Unit 40	Unit 41	Unit 42	Unit 43	Unit 44		Time (s)	Unit 1
		0.2	0.666667	2.38636	1.2605	0.769231	1.05882	0.957447	0.612245	0.487805	1.60714	0	0.333333	1.875	0.681818	0.847826	1.16297	0.683371	0.416667	0.947802	0.518732	1.30923	1.88742	1.31868	1.19153	1.17391	1.15044	1.13208	0.722892	0.666667	0	0.230769	1.14173	0.48913	0.805369	0.798817	0.458716	1.27729	1.19205	1.0643	0.869565	1.5625	1.69811	1.19565	1.05263	1.93548		0.2	1.05469
		0.4	1.05556	1.59091	1.09244	1.15385	0.705882	0.744681	1.02041	1.17886	0.892857	0.915493	0.666667	0.9375	0.909091	0.728261	1.10759	0.865604	0.648148	0.824176	0.893372	1.23441	1.22517	1.08059	0.900265	0.847826	0.899705	1.3522	0.60241	0.444444	0.6	0.461538	0.944882	0.76087	0.771812	0.828402	0.382263	0.906114	0.949227	0.898004	0.869565	1.35417	1.79245	1.01449	1.31579	1.82796		0.4	0.625
		0.6	1.05556	1.70455	1.02941	1.28205	0.941176	0.957447	1.12245	1.34146	0.892857	1.12676	0.777778	0.46875	0.909091	0.608696	1.02848	0.95672	0.648148	0.700549	1.03746	1.09726	0.794702	0.805861	0.767873	0.804348	0.663717	1.54088	0.662651	0.888889	1	0.615385	0.839895	0.923913	0.704698	0.680473	0.389908	0.611354	0.838852	0.97561	1.01449	1.04167	1.69811	0.887681	1.31579	1.66667		0.6	0.546875
		0.8	0.666667	1.47727	0.987395	0.897436	1.29412	0.851064	1.12245	1.17886	1.25	1.05634	1.11111	0.9375	0.681818	0.619565	1.13133	0.820046	0.462963	0.673077	0.792507	0.897756	0.728477	0.695971	0.798764	0.847826	0.678466	1.3522	0.722892	1.77778	0.8	0.615385	0.78084	1.1413	0.704698	0.739645	0.412844	0.731441	0.794702	0.964523	1.08696	0.625	1.03774	0.706522	1.05263	1.29032		0.8	0.585938
		1	0.444444	1.59091	1.17647	1.15385	1.23529	1.17021	0.918367	0.934959	1.25	0.915493	1.33333	0.9375	0.568182	0.619565	0.988924	0.876993	0.324074	0.563187	0.518732	1.39651	1.3245	1.15385	1.04148	1.06522	1.31268	1.32075	1.56627	2.44444	0.8	0.615385	0.406824	0.869565	0.302013	0.680473	0.447248	0.873362	0.84989	0.886918	1.23188	0.9375	0.849057	0.851449	1.40351	1.1828		1	0.742188
		1.2	0.444444	1.02273	1.34454	1.02564	1.05882	0.851064	0.816327	0.894309	0.714286	1.05634	1.55556	1.09375	0.568182	0.532609	1.01266	0.888383	0.231481	0.618132	0.360231	1.25935	1.29139	1.20879	1.02383	0.891304	1.43068	1.19497	1.3253	2.11111	0.6	0.384615	0.249344	0.76087	0.201342	0.976331	0.458716	0.982533	0.871965	0.687361	0.869565	0.9375	0.471698	0.67029	1.14035	0.913978		1.2	0.703125
		1.4	0.444444	0.909091	1.32353	1.02564	1	1.38298	0.816327	0.894309	0.714286	0.985915	1.11111	0.78125	0.681818	0.673913	0.85443	1.09339	0.416667	0.741758	0.648415	1.1596	1.12583	1.13553	0.904678	0.76087	1.29794	1.10063	1.3253	1.33333	1.6	0.615385	0.314961	0.543478	0.369128	1.00592	0.611621	0.906114	0.971302	0.809313	0.869565	1.04167	1.03774	0.923913	0.877193	1.02151		1.4	0.703125
		1.6	0.555556	1.25	1.36555	0.641026	1.11765	0.957447	0.714286	0.731707	0.714286	0.915493	0.666667	0.78125	0.681818	1.17391	0.735759	1.12756	0.324074	0.975275	0.73487	0.673317	0.827815	0.750916	0.776699	0.478261	0.825959	0.91195	0.481928	1	1.2	0.538462	0.439633	0.326087	0.436242	0.976331	0.890673	0.829694	1.03753	1.01996	0.507246	0.833333	1.22642	1.25	0.877193	1.02151		1.6	0.742188
		1.8	0.611111	1.70455	1.09244	1.02564	1	1.17021	1.32653	0.609756	0.892857	0.56338	0.555556	0.46875	0.681818	1.70652	0.925633	1.20729	0.601852	1.19505	0.994236	0.947631	1.15894	1.00733	0.957635	0.608696	1.06195	0.786164	0.843373	1.22222	1.6	1.07692	0.446194	0.271739	0.436242	0.769231	1.17355	0.927948	1.09272	1.36364	0.797101	0.833333	1.69811	1.50362	1.14035	1.12903		1.8	0.703125
		2	0.777778	1.93182	1.09244	0.897436	1.05882	0.638298	1.12245	0.650407	0.714286	0.492958	0.666667	0.625	0.795455	1.73913	1.17089	1.18451	0.925926	1.29121	0.936599	1.03491	1.09272	0.915751	1.06796	0.673913	0.943953	0.91195	0.903614	1	0.8	1.61538	0.866142	0.923913	0.57047	1.06509	1.38379	1.15721	1.22517	1.50776	0.724638	0.9375	1.60377	1.63043	1.66667	1.02151		2	1.01562
		2.2	0.944444	2.15909	1.0084	1.15385	1.11765	0.957447	1.73469	0.934959	1.07143	0.28169	0.777778	0.78125	1.02273	1.21739	1.36867	1.20729	1.38889	1.35989	1.39769	1.00998	1.02649	1.02564	1.05914	0.608696	0.958702	1.13208	0.903614	0.777778	1	2.30769	1.47638	1.30435	1.27517	1.09467	1.34939	1.17904	1.26932	1.52993	1.08696	1.14583	2.07547	1.44928	1.49123	1.12903		2.2	1.09375
		2.4	1.11111	1.36364	0.966387	0.897436	1	0.851064	1.12245	0.97561	1.07143	0.492958	0.666667	1.5625	1.36364	1.01087	1.09177	1.05923	1.52778	1.18132	1.38329	0.798005	0.695364	0.750916	0.816417	0.5	0.560472	1.06918	0.662651	0.222222	0.6	2.15385	1.8832	1.3587	1.84564	1.06509	1.28058	1.20087	1.28035	1.26386	1.23188	1.35417	1.98113	1.37681	1.14035	1.07527		2.4	1.28906
		2.6	1.33333	0.909091	0.92437	1.02564	1.17647	1.38298	1.02041	1.17886	1.42857	0.492958	1.33333	1.09375	1.36364	0.934783	0.973101	0.94533	1.57407	1.0989	1.4121	0.860349	0.827815	0.879121	0.891439	0.608696	0.693215	1.00629	0.60241	0.333333	0.8	1.61538	1.98819	1.1413	1.57718	0.739645	1.16972	0.99345	1.03753	0.931264	1.30435	1.14583	1.41509	0.905797	0.789474	1.12903		2.6	1.25
		2.8	1.55556	0.454545	1.0084	1.02564	1	1.59574	0.408163	1.13821	0.892857	0.633803	1.33333	1.09375	1.36364	0.923913	1.03639	0.876993	1.43519	1.04396	1.21037	0.822943	0.596026	0.750916	0.878199	0.652174	0.648968	0.691824	0.662651	0.333333	0.8	0.692308	1.59449	0.815217	0.973154	0.621302	1.10092	0.906114	0.816777	0.620843	1.08696	0.833333	0.660377	0.452899	0.438596	0.913978		2.8	1.21094
		3	1.66667	0.568182	1.0084	1.15385	1.29412	1.48936	0.816327	1.50407	1.42857	0.84507	1.22222	0.625	1.02273	0.826087	1.16297	0.854214	1.2963	1.22253	1.21037	0.84788	0.629139	0.787546	0.970874	0.826087	0.781711	0.786164	0.542169	0.666667	1.2	0.307692	1.10236	0.76087	0.33557	0.650888	1.05505	0.873362	0.673289	0.59867	0.869565	0.625	0.283019	0.344203	0.526316	0.967742		3	1.21094
		3.2	1.66667	0.454545	0.840336	1.41026	0.941176	1.17021	1.02041	1.26016	1.07143	1.19718	0.888889	0.625	1.25	0.858696	1.10759	1.00228	1.2963	1.18132	1.21037	0.773067	0.430464	0.695971	1.0459	1.04348	0.781711	0.849057	0.421687	0.666667	0.8	0.461538	0.748031	0.706522	0.637584	0.857988	0.967125	0.753275	0.684327	0.620843	1.01449	1.04167	0.188679	0.344203	0.263158	0.806452		3.2	1.21094
		3.4	1.38889	0.227273	0.609244	1.15385	0.882353	0.744681	1.32653	1.26016	1.42857	1.5493	0.888889	0.625	0.909091	0.913043	0.901899	0.95672	1.43519	1.00275	1.12392	0.822943	0.695364	0.842491	1.1165	1.52174	0.943953	1.06918	0.722892	0.777778	0.8	0.923077	0.767717	1.19565	1.20805	1.2426	1.00153	0.917031	0.89404	0.798226	1.15942	1.14583	0.566038	0.724638	0.789474	0.806452		3.4	1.17188
		3.6	1.16667	0.340909	0.588235	0.897436	0.647059	0.638298	0.918367	1.01626	0.892857	2.04225	1	1.25	1.36364	0.923913	0.806962	0.990888	1.34259	0.782967	1.05187	1.14713	1.22517	1.24542	1.23124	2.17391	1.16519	1.16352	1.62651	0.777778	1	1.07692	1.3189	1.84783	2.18121	1.53846	1.03211	1.01528	1.08168	1.08647	1.23188	1.25	0.566038	1.10507	1.05263	0.913978		3.6	1.09375
		3.8	0.777778	0.568182	0.693277	0.512821	0.764706	0.638298	1.63265	1.34146	1.07143	2.25352	0.777778	1.40625	1.13636	0.934783	0.775316	0.831435	1.11111	0.700549	0.951009	1.40898	1.92053	1.50183	1.01059	2.21739	1.47493	1.50943	2.3494	0.777778	1.2	0.923077	1.41076	2.17391	2.31544	1.62722	1.03211	1.14629	1.16998	1.25277	1.5942	0.9375	0.849057	1.32246	1.05263	1.1828		3.8	0.898438
		4	0.555556	0.795455	0.777311	0.512821	0.647059	0.851064	1.63265	1.13821	1.25	2.32394	0.888889	1.09375	1.13636	1.27174	0.870253	0.899772	1.2037	1.00275	0.763689	1.73317	2.38411	1.61172	1.04148	2.17391	1.71091	1.88679	2.40964	0.555556	1	0.615385	1.42388	1.90217	2.11409	1.50888	1.02829	1.01528	1.16998	1.37472	1.37681	0.9375	0.849057	1.34058	0.789474	1.12903		4	0.78125
		4.2	0.5	1.13636	0.945378	0.641026	0.647059	0.957447	1.63265	0.934959	1.42857	1.69014	1	0.3125	0.909091	1.32609	0.830696	0.831435	1.25	1.14011	0.907781	1.59601	2.11921	1.337	1.04148	1.73913	1.66667	2.04403	2.10843	0.444444	0.4	0.461538	1.00394	1.19565	1.20805	1.06509	1.07034	0.873362	1.07064	1.03104	1.44928	0.729167	0.943396	1.01449	0.701754	1.1828		4.2	0.625
		4.4	0.888889	1.13636	0.987395	0.769231	0.588235	0.957447	0.918367	0.650407	1.42857	1.76056	1.44444	0.15625	1.47727	1.25	1.06804	0.854214	1.25	1.33242	0.806916	1.23441	1.62252	1.19048	1.12533	1.84783	1.60767	1.88679	1.56627	0.333333	0.4	0.461538	0.951444	0.706522	0.805369	0.739645	1.16972	0.895197	1.0596	0.997783	1.01449	0.416667	0.849057	0.833333	0.877193	1.12903		4.4	0.46875
		4.6	1.38889	1.02273	0.798319	1.02564	0.823529	0.744681	0.714286	0.569106	0.892857	1.47887	1.11111	0.3125	2.04545	0.76087	0.96519	0.751708	1.06481	1.04396	0.893372	0.897756	1.02649	1.00733	1.09003	1.82609	1.37168	1.47799	1.3253	0.666667	0.6	1.23077	1.41732	0.815217	0.90604	0.56213	1.31498	0.895197	1.07064	1.04213	1.15942	0.3125	0.660377	0.543478	0.614035	1.23656		4.6	0.664062
		4.8	1.55556	1.59091	0.798319	0.897436	1.11765	0.638298	1.12245	0.609756	1.42857	1.69014	1.11111	0.3125	2.27273	0.586957	0.988924	0.728929	1.01852	0.879121	0.576369	0.561097	0.562914	0.750916	0.829656	1.71739	1.06195	1.28931	0.783133	1.11111	0.6	1.46154	1.92913	0.869565	0.90604	0.828402	1.54052	0.884279	1.09272	1.15299	0.869565	0.520833	0.849057	0.615942	0.526316	1.23656		4.8	0.703125
		5	1.33333	1.59091	1.02941	1.28205	1.29412	0.425532	1.22449	0.487805	1.42857	1.12676	1	1.25	1.93182	0.597826	0.68038	0.71754	0.972222	0.673077	0.706052	0.461347	0.264901	0.43956	0.578111	1.19565	0.619469	1.00629	0.421687	1.44444	0.6	1.23077	1.79134	0.597826	0.771812	0.680473	1.75841	0.818777	1.12583	1.2306	0.797101	0.833333	0.943396	0.507246	0.350877	1.29032		5	0.664062
		5.2	1.05556	1.59091	1.30252	1.28205	1.41176	0.425532	1.22449	0.813008	1.96429	0.985915	1.44444	1.40625	1.13636	0.945652	0.767405	0.71754	1.34259	0.879121	0.864553	0.53616	0.529801	0.567766	0.582524	1.08696	0.648968	1.06918	0.60241	1.44444	1	0.461538	1.36483	0.597826	0.369128	0.710059	1.92661	1.01528	1.13687	1.16408	0.507246	1.04167	1.22642	0.452899	0.701754	1.23656		5.2	0.664062
		5.4	0.888889	0.795455	1.53361	1.15385	1.11765	0.531915	0.918367	0.97561	1.25	0.774648	1.55556	1.25	1.36364	1.30435	0.799051	0.922551	1.62037	1.07143	1.21037	0.985037	1.02649	1.11722	1.06355	1.26087	1.12094	1.00629	0.903614	0.777778	0.8	1.23077	1.25984	0.597826	0.637584	0.887574	1.71636	0.982533	1.07064	1.0643	0.434783	1.14583	1.13208	0.253623	0.701754	0.967742		5.4	0.625
		5.6	0.722222	0.795455	1.30252	0.897436	0.764706	1.06383	0.816327	1.17886	1.25	0.56338	1.11111	0.625	1.47727	1.40217	1.17089	0.899772	1.85185	1.42857	1.22478	1.19701	1.22517	1.337	1.30185	1.52174	1.17994	1.22642	1.20482	0.666667	0.8	1.53846	1.33858	1.03261	0.738255	1.18343	1.44113	0.895197	1.01545	0.78714	0.217391	1.25	1.32075	0.48913	0.614035	0.913978		5.6	0.664062
		5.8	0.555556	0.681818	1.0084	0.512821	0.941176	1.06383	0.816327	1.01626	1.25	0.633803	0.888889	0.3125	1.81818	1.3587	1.34494	0.933941	1.62037	1.52473	1.52738	1.33416	1.0596	1.20879	1.35481	1.41304	0.973451	1.19497	1.08434	0.333333	0.4	1.46154	1.15486	0.76087	0.704698	1.12426	1.10856	0.567686	0.871965	0.643016	0.362319	1.5625	0.849057	0.742754	0.350877	0.806452		5.8	0.546875
		6	0.388889	0.909091	0.693277	0.512821	0.882353	0.957447	0.918367	1.01626	2.14286	0.56338	0.666667	1.40625	1.70455	1.02174	1.35285	0.728929	1.52778	1.42857	1.34006	1.05985	0.629139	0.695971	0.935569	0.913043	0.501475	1.16352	0.783133	0.888889	0.6	0.923077	0.82021	0.923913	0.671141	0.976331	0.986239	0.58952	1.15894	0.720621	0.362319	1.5625	1.03774	1.06884	0.438596	0.806452		6	0.625
		6.2	0.666667	1.47727	0.651261	0.384615	1.41176	0.957447	1.42857	1.17886	1.78571	0.633803	0.777778	1.25	1.47727	1.05435	1.07595	0.569476	1.2963	1.00275	1.31124	1.04738	0.596026	0.512821	0.772286	0.76087	0.353982	1.19497	0.783133	0.777778	0.8	0.692308	0.636483	0.706522	0.704698	0.857988	0.948012	0.600437	1.26932	0.842572	0.57971	1.25	0.660377	1.05072	0.526316	0.752688		6.2	0.898438
		6.4	0.777778	1.70455	0.714286	0.512821	1.29412	1.17021	1.63265	1.13821	1.78571	0.56338	0.555556	1.25	1.70455	0.902174	0.90981	0.523918	1.15741	0.796703	0.936599	1.04738	0.728477	0.695971	0.732568	1.02174	0.427729	1.44654	1.3253	1.33333	1.2	0.769231	0.748031	1.25	0.872483	0.976331	0.875382	0.884279	1.4128	0.920177	0.57971	1.14583	0.660377	0.851449	0.614035	1.02151		6.4	0.859375
		6.6	1.11111	1.47727	0.819328	0.512821	1.23529	1.59574	1.42857	1.05691	0.714286	0.915493	0.555556	0.15625	1.13636	1.33696	0.941456	0.785877	1.52778	0.975275	1.12392	1.14713	1.22517	0.989011	0.873786	1.30435	0.575221	1.44654	1.62651	1.22222	1.6	0.615385	0.853018	1.57609	0.90604	1.15385	0.818043	0.982533	1.22517	0.964523	0.797101	1.45833	0.188679	0.561594	0.350877	1.23656		6.6	1.01562
		6.8	1.11111	1.02273	1.0084	0.384615	0.823529	1.48936	0.816327	0.853659	1.07143	0.915493	0.777778	0.46875	1.02273	1.42391	0.949367	1.05923	1.66667	1.16758	1.35447	1.17207	1.39073	1.26374	1.03266	1.52174	0.884956	1.16352	1.38554	1.22222	1.2	0.538462	0.846457	1.3587	0.805369	1.09467	0.791284	0.971616	1.02649	0.853659	0.724638	1.45833	0.0943396	0.344203	0.263158	1.23656		6.8	1.05469
		7	1.33333	0.909091	1.02941	0.384615	0.411765	1.38298	0.510204	0.853659	0.892857	1.19718	1.55556	0.46875	0.568182	1.46739	0.901899	0.968109	1.52778	1.14011	1.34006	0.985037	1.19205	1.00733	0.882613	1.26087	0.766962	0.849057	0.662651	1.11111	0.8	0.538462	0.551181	0.815217	0.503356	1.0355	0.894495	0.818777	0.905077	0.875831	0.652174	1.25	0.377358	0.326087	0.175439	1.02151		7	1.21094
		7.2	1.27778	0.909091	0.966387	0.512821	0.470588	1.38298	0.918367	1.09756	0.892857	0.774648	1.66667	0.46875	0.681818	1.19565	0.870253	0.797267	1.43519	0.92033	0.994236	0.897756	0.927152	0.860806	0.829656	1.02174	0.766962	0.81761	0.722892	1.44444	0.8	0.307692	0.439633	0.434783	0.268456	1.0355	0.925076	0.622271	0.827815	0.78714	0.434783	0.833333	0.566038	0.344203	0.350877	1.07527		7.2	1.21094
		7.4	1.22222	0.795455	1.07143	0.769231	0.588235	1.17021	1.22449	1.13821	0.892857	0.985915	1.77778	0.3125	0.681818	1.03261	0.957278	0.637813	1.57407	0.934066	0.706052	0.910224	0.89404	0.952381	0.887026	0.847826	0.870206	1.03774	1.38554	1.33333	1	0.384615	0.551181	0.48913	0.33557	1.2426	0.990061	0.840611	0.971302	1.01996	0.507246	0.833333	1.03774	0.57971	0.350877	1.29032		7.4	0.976562
		7.6	1.05556	1.47727	1.4916	1.02564	0.882353	1.2766	1.32653	1.38211	1.25	0.774648	1.22222	0.3125	1.02273	1.28261	1.13924	0.854214	1.89815	1.08516	0.720461	1.19701	1.22517	1.22711	1.24448	1.13043	1.17994	1.54088	2.04819	1.11111	1.2	0.384615	0.813648	0.76087	0.402685	1.27219	0.898318	1.05895	1.00442	1.13082	0.942029	0.9375	1.03774	0.742754	0.263158	1.34409		7.6	0.898438
		7.8	0.888889	1.59091	1.59664	0.897436	1.29412	1.2766	1.22449	1.42276	1.96429	0.84507	1.44444	0.46875	0.681818	1.26087	1.17089	0.865604	1.80556	1.31868	1.00865	1.3217	1.35762	1.41026	1.37246	1.86957	1.53392	1.76101	1.92771	0.777778	1	0.538462	0.787402	0.869565	0.469799	0.946746	0.848624	1.44105	1.01545	1.44124	1.23188	0.9375	1.03774	0.851449	0.438596	1.07527		7.8	1.13281
		8	0.888889	2.27273	1.51261	0.641026	1.35294	1.48936	1.12245	1.34146	1.60714	0.56338	1.44444	0.3125	0.454545	1.18478	1.16297	0.888383	1.57407	1.16758	1.10951	1.44638	1.62252	1.30037	1.30185	2.5	1.37168	1.76101	2.04819	0.666667	1.2	0.538462	0.826772	1.1413	0.57047	0.798817	0.737768	1.33188	0.93819	1.3082	1.15942	0.729167	0.754717	0.851449	0.789474	0.967742		8	1.44531
		8.2	1	2.15909	1.38655	0.384615	1.11765	1.38298	1.12245	1.13821	0.892857	0.492958	1.22222	0.3125	0.227273	0.782609	0.933544	0.71754	1.43519	0.892857	0.806916	1.42145	1.68874	1.35531	1.13857	2.82609	1.31268	1.54088	1.68675	0.666667	1	0.461538	0.767717	1.19565	0.738255	0.887574	0.825688	1.39738	1.18102	1.50776	0.797101	0.729167	0.849057	0.905797	0.964912	1.12903		8.2	1.79688
		8.4	1.05556	2.27273	1.36555	0.25641	0.882353	1.2766	1.32653	0.934959	0.535714	0.56338	1.11111	0.3125	0.340909	0.532609	0.783228	0.569476	1.25	0.576923	0.504323	1.68329	2.45033	1.55678	1.2489	3.19565	1.50442	1.50943	2.10843	0.666667	1	0.846154	1.08924	1.46739	1.4094	1.09467	0.825688	1.29913	1.18102	1.29712	0.797101	0.729167	0.754717	0.869565	1.05263	1.29032		8.4	2.07031
		8.6	1.05556	2.61364	1.42857	0.384615	0.823529	1.06383	1.32653	1.09756	0.714286	0.704225	0.555556	1.09375	0.454545	0.456522	0.585443	0.501139	1.15741	0.824176	0.446686	1.97007	3.04636	2.23443	1.51809	3.52174	2.10914	1.66667	2.04819	0.666667	1.2	1.23077	1.47638	1.30435	1.61074	1.18343	0.94419	1.4083	1.20309	1.38581	1.08696	1.04167	0.849057	0.797101	1.14035	1.34409		8.6	2.69531
		8.8	0.888889	2.38636	1.44958	0.512821	0.764706	0.851064	1.83673	1.21951	1.42857	0.633803	0.777778	1.25	0.340909	0.5	0.56962	0.512528	1.11111	1.05769	0.778098	1.83292	3.01325	2.25275	1.3857	3.34783	2.12389	1.54088	1.92771	0.444444	1	1.30769	1.68635	1.03261	1.44295	1.06509	1.03976	1.12445	0.93819	1.03104	1.08696	0.833333	0.849057	0.797101	1.40351	1.02151		8.8	2.92969
		9	1.05556	2.15909	1.2605	0.769231	1.23529	0.744681	1.22449	1.26016	1.78571	0.633803	0.888889	1.71875	0.454545	0.717391	0.648734	0.580866	1.2037	1.20879	0.778098	1.39651	2.18543	1.92308	1.12533	2.6087	1.84366	1.60377	1.3253	0.222222	0.6	1	1.5748	0.543478	0.671141	1.09467	1.22706	1.06987	0.916115	0.997783	1.01449	0.833333	0.943396	0.797101	1.22807	0.860215		9	2.85156
		9.2	0.888889	1.59091	1.09244	0.641026	1.23529	0.638298	1.12245	1.26016	1.60714	0.704225	1	0.9375	0.681818	0.858696	0.696203	0.763098	1.57407	1.05769	0.806916	0.74813	1.65563	1.30037	0.82083	1.69565	1.66667	1.44654	0.843373	0.444444	0.6	1.38462	1.14173	0.869565	0.268456	1.18343	1.25	0.949782	0.783664	0.831486	0.652174	1.04167	0.849057	0.778986	0.964912	0.752688		9.2	2.34375
		9.4	0.944444	1.36364	1.13445	0.641026	1.47059	0.744681	0.612245	1.26016	0.714286	0.915493	1	0.78125	0.909091	1.03261	0.806962	0.797267	1.48148	1.04396	0.792507	0.922693	1.45695	1.17216	1.01942	1.54348	1.78466	1.38365	0.783133	0.777778	0.6	1.84615	0.761155	0.815217	0.268456	1.15385	1.20413	1.00437	0.89404	0.97561	0.724638	0.833333	0.660377	0.471014	0.526316	0.752688		9.4	1.875
		9.6	0.555556	1.59091	1.42857	1.02564	1.05882	0.638298	1.02041	1.42276	0.178571	0.633803	0.555556	0.15625	0.795455	0.923913	0.806962	0.797267	1.48148	1.08516	1.08069	1.17207	1.45695	1.13553	1.16064	1.3913	1.41593	1.3522	0.843373	0.555556	1	2	0.531496	1.25	0.268456	1.15385	1.15061	0.982533	0.905077	1.03104	1.01449	1.25	0.471698	0.253623	0.263158	1.02151		9.6	1.64062
		9.8	0.444444	1.13636	1.51261	1.02564	1.11765	0.851064	1.22449	1.38211	1.07143	0.56338	0.777778	0.15625	0.568182	1	0.822785	0.637813	1.15741	1.20879	1.15274	1.33416	1.02649	1.02564	1.21359	1.43478	0.811209	1.50943	0.722892	1	1.2	1.38462	0.62336	1.41304	0.503356	1.12426	1.06269	1.00437	1.09272	1.18625	1.23188	1.14583	0.566038	0.326087	0.438596	1.02151		9.8	1.67969
		10	0.166667	0.909091	1.28151	1.15385	0.941176	0.957447	1.53061	1.34146	1.78571	0.492958	1.22222	0.15625	0.454545	1.1413	0.735759	0.649203	1.25	1.07143	1.15274	1.07232	0.960265	0.952381	1.13857	1.08696	0.560472	1.50943	0.60241	0.777778	1.8	0.769231	0.603675	1.3587	0.57047	1.0355	0.974771	1.03712	1.07064	1.29712	1.44928	1.5625	0.471698	0.48913	0.350877	1.23656		10	1.83594
		10.2	0.333333	0.795455	0.966387	0.769231	1.11765	0.851064	1.53061	1.26016	1.78571	0.774648	1.44444	0.15625	0.795455	1.58696	0.830696	0.740319	1.38889	1.16758	1.28242	1.02244	1.09272	1.24542	1.13416	1	0.781711	1.54088	1.20482	0.888889	1.4	0.538462	0.715223	1.41304	0.838926	1.2426	1.10474	0.971616	1.08168	1.2306	1.44928	1.14583	0.660377	0.706522	0.614035	1.12903		10.2	2.03125
		10.4	0.722222	0.681818	0.903361	0.897436	1.11765	0.851064	1.42857	1.21951	1.25	0.84507	1.44444	0	0.795455	1.75	0.775316	0.694761	1.34259	1.08516	1.31124	1.12219	0.927152	1.15385	1.05031	1.13043	0.855457	1.72956	1.20482	0.333333	0.8	0.692308	1.03018	1.03261	1.1745	1.21302	1.22324	0.949782	1.04857	1.10865	1.37681	1.14583	0.754717	0.833333	0.789474	1.1828		10.4	2.46094
		10.6	1.11111	1.59091	0.966387	0.641026	1.58824	1.17021	1.22449	1.13821	1.07143	0.774648	0.888889	0	0.795455	1.54348	0.593354	0.546697	1.06481	1.15385	1.29683	1.09726	0.827815	1.00733	0.92233	1.36957	0.737463	1.72956	1.38554	0.222222	0.4	1	1.6601	1.19565	1.37584	1.47929	1.29587	0.720524	0.827815	0.709534	0.942029	0.833333	1.22642	0.960145	1.05263	1.45161		10.6	3.04688
		10.8	1.27778	2.04545	1.05042	0.512821	1.29412	1.2766	1.12245	1.01626	0.892857	1.47887	1	0.15625	0.568182	1.13043	0.300633	0.398633	0.648148	0.906593	0.965418	0.822943	0.562914	0.622711	0.754634	1.63043	0.530973	1.72956	0.662651	0.222222	1	1.23077	1.80446	0.923913	1.37584	1.27219	1.25	0.622271	0.772627	0.554324	0.652174	0.625	1.60377	0.923913	1.22807	1.6129		10.8	3.67188
		11	0.944444	2.15909	1.11345	0.769231	1.29412	1.38298	1.42857	0.934959	1.42857	1.69014	1.55556	0.15625	1.02273	0.782609	0.22943	0.318907	0.648148	0.741758	0.792507	0.673317	0.562914	0.586081	0.745808	1.32609	0.516224	1.41509	0.843373	0.444444	1	1.07692	1.45669	0.815217	1.14094	1.18343	1.14679	0.58952	0.750552	0.798226	0.652174	0.520833	1.60377	0.923913	0.877193	1.50538		11	3.90625
		11.2	0.611111	1.36364	1.2605	0.769231	1	0.744681	1.32653	0.894309	1.07143	2.04225	1.33333	0.15625	1.25	0.652174	0.237342	0.353075	0.787037	0.659341	0.648415	0.660848	0.596026	0.769231	0.957635	1.02174	0.648968	1.38365	0.783133	0.555556	1.4	0.846154	0.872703	0.543478	0.838926	0.828402	0.970948	0.80786	0.905077	0.997783	0.57971	0.520833	1.03774	0.634058	0.789474	1.23656		11.2	3.63281
		11.4	0.277778	0.681818	1.19748	0.769231	0.941176	1.06383	1.93878	1.13821	1.25	1.40845	1.22222	0	1.02273	0.586957	0.332278	0.307517	0.740741	0.741758	0.54755	0.84788	0.860927	0.989011	1.1165	0.826087	0.781711	1.41509	1.38554	0.777778	0.8	0.461538	0.688976	0.326087	0.469799	0.532544	0.714832	0.862445	1.02649	1.15299	0.362319	0.833333	0.471698	0.48913	0.614035	0.806452		11.4	3.08594
		11.6	0.166667	0.568182	1.17647	0.512821	0.705882	0.957447	1.53061	1.17886	0.357143	1.05634	0.666667	0.15625	0.795455	1.07609	0.577532	0.728929	1.11111	1.34615	0.893372	1.08479	1.5894	1.337	1.17829	1.13043	0.855457	1.22642	2.16867	0.666667	0.6	0.230769	0.557743	0.706522	0.167785	0.532544	0.611621	0.80786	1.03753	0.964523	0.217391	0.729167	0.566038	0.507246	1.14035	0.806452		11.6	2.77344
		11.8	0.111111	0.454545	0.861345	1.02564	0.588235	1.80851	1.83673	1.13821	0.178571	0.633803	0.888889	0.3125	0.568182	1.30435	0.751582	0.808656	1.15741	1.66209	1.0951	1.5212	1.78808	1.35531	1.02824	1.21739	0.79646	1.54088	2.40964	0.888889	0.4	0.153846	0.577428	1.08696	0.167785	0.828402	0.588685	0.69869	1.04857	0.964523	0.57971	0.833333	0.849057	0.815217	1.40351	0.806452		11.8	2.57812
		12	0.444444	0.454545	1.05042	1.28205	0.882353	1.2766	0.918367	1.05691	0.178571	0.56338	0.777778	1.09375	1.13636	1.80435	0.870253	1.09339	1.34259	1.79945	1.49856	1.79551	1.78808	1.30037	1.0459	1.21739	0.781711	1.54088	2.04819	0.666667	1	0.384615	0.734908	1.41304	0.402685	1.15385	0.58104	0.556769	0.84989	0.75388	0.57971	0.9375	1.13208	1.17754	1.66667	1.34409		12	2.8125
		12.2	0.611111	0.681818	1.0084	1.28205	1.17647	1.17021	0.918367	1.34146	0.357143	0.985915	0.777778	0.9375	1.02273	1.66304	0.735759	0.831435	1.2037	1.48352	1.34006	1.73317	1.35762	0.934066	1.12092	0.913043	0.693215	1.57233	1.0241	0.555556	1.2	0.846154	1.08924	1.30435	0.671141	1.36095	0.535168	0.633188	0.80574	0.798226	0.434783	0.9375	0.660377	0.942029	0.964912	1.34409		12.2	3.32031
		12.4	0.611111	1.13636	1.15546	0.897436	1.11765	0.744681	0.918367	1.62602	0.535714	1.47887	0.888889	0.78125	1.13636	1.68478	0.664557	0.763098	1.15741	1.25	1.21037	1.48379	1.3245	0.934066	1.24007	1.15217	0.752212	1.57233	0.903614	0.777778	1	0.923077	1.20735	1.41304	0.738255	1.12426	0.504587	0.80786	0.80574	0.698448	0.217391	1.14583	0.283019	0.597826	0.526316	1.1828		12.4	4.41406
		12.6	0.277778	1.36364	1.11345	0.641026	0.705882	1.17021	1.42857	1.46341	0.357143	1.97183	1.11111	0	1.02273	1.27174	0.530063	0.47836	1.01852	0.92033	0.850144	1.3217	1.42384	1.00733	1.27979	1.19565	0.79646	1.41509	0.963855	0.666667	1.2	1	1.22047	1.19565	0.771812	0.887574	0.431957	0.99345	0.98234	0.931264	0.507246	0.833333	0.377358	0.380435	0.175439	0.860215		12.6	5.03906
		12.8	0.222222	1.93182	1.09244	0.641026	0.764706	1.17021	1.93878	1.21951	0.357143	2.11268	1.11111	0	1.13636	1.01087	0.466772	0.307517	0.833333	0.659341	0.619597	1.39651	1.39073	1.11722	1.15622	1.26087	0.707965	1.60377	0.903614	0.777778	1	0.846154	1.25328	1.03261	0.637584	0.532544	0.420489	0.851528	1.03753	0.864745	0.724638	1.04167	0.471698	0.217391	0.263158	0.806452		12.8	4.76562
		13	0.666667	2.04545	1.07143	0.641026	1	1.2766	2.14286	1.26016	0.535714	1.76056	1.22222	0	1.25	0.956522	0.450949	0.330296	0.740741	0.645604	0.475504	1.17207	1.0596	0.824176	0.834069	0.847826	0.560472	1.32075	0.481928	0.333333	1	0.846154	1.71916	1.08696	0.872483	0.739645	0.443425	0.840611	0.949227	1.0643	1.15942	0.729167	0.754717	0.48913	0.526316	1.07527		13	4.14062
		13.2	0.833333	1.81818	0.882353	1.02564	1.17647	1.2766	1.83673	1.26016	0.535714	1.47887	1	0	1.13636	1.1087	0.435127	0.387244	0.694444	0.865385	0.763689	1.17207	0.860927	0.604396	0.741395	0.978261	0.368732	1.28931	0.60241	0.444444	0.6	0.538462	1.7979	0.978261	0.771812	0.857988	0.496942	0.938865	0.949227	1.27494	1.30435	0.833333	0.377358	0.67029	0.526316	1.34409		13.2	3.28125
		13.4	0.777778	1.25	1.02941	1.02564	1.11765	1.38298	1.42857	1.17886	0.892857	1.47887	1.11111	0.15625	1.13636	1.20652	0.435127	0.432802	0.601852	1.11264	0.994236	1.1596	1.19205	0.915751	1.01059	1.69565	0.619469	1.28931	1.20482	0.666667	0.6	0.230769	1.50262	0.76087	0.57047	0.828402	0.588685	1.20087	1.03753	1.4745	1.5942	0.625	0.471698	0.905797	0.701754	1.29032		13.4	3.59375
		13.6	0.611111	1.70455	1.02941	1.41026	0.882353	0.957447	0.918367	1.21951	0.714286	1.90141	0.888889	0.15625	1.02273	1.04348	0.403481	0.353075	0.648148	0.934066	1.05187	1.3217	1.78808	1.337	1.47396	2.45652	0.781711	1.60377	2.28916	0.666667	0.4	0.307692	0.866142	0.271739	0.167785	0.621302	0.638379	1.35371	1.20309	1.38581	1.30435	1.04167	0.377358	0.724638	0.614035	1.07527		13.6	4.0625
		13.8	0.833333	1.70455	1.30252	1.66667	0.764706	0.851064	1.12245	1.26016	1.07143	1.76056	1	0.46875	1.13636	1.02174	0.514241	0.296128	0.601852	0.879121	0.73487	1.40898	2.18543	1.81319	1.61077	2.71739	1.32743	2.10692	2.77108	0.777778	0.2	0.615385	0.603675	0.923913	0.0671141	0.680473	0.691896	1.46288	1.2362	1.18625	1.08696	1.14583	0.660377	0.597826	0.701754	0.645161		13.8	4.92188
		14	1.27778	1.81818	1.36555	1.53846	0.529412	0.744681	1.42857	1.34146	0.714286	1.40845	0.666667	0.3125	1.36364	1.06522	0.561709	0.410023	0.694444	0.92033	0.662824	1.23441	1.8543	1.68498	1.47396	2.30435	1.32743	2.16981	2.53012	0.444444	0.2	0.692308	0.800525	1.57609	0.268456	0.946746	0.676606	1.38646	1.24724	1.03104	0.797101	1.45833	0.471698	0.471014	0.526316	0.967742		14	4.76562
		14.2	1.38889	1.02273	1.40756	1.02564	0.588235	1.06383	1.83673	1.01626	0.714286	1.12676	0.888889	0.3125	1.02273	1.26087	0.688291	0.649203	0.925926	1.01648	0.778098	1.43392	1.82119	1.72161	1.33716	2.13043	1.16519	1.98113	2.46988	0.666667	0.2	1.23077	1.33202	2.88043	0.973154	1.42012	0.688073	1.10262	1.24724	0.953437	0.652174	1.35417	0.566038	0.57971	0.526316	0.913978		14.2	4.45312
		14.4	1.44444	1.02273	1.09244	0.512821	0.764706	0.744681	2.04082	1.05691	0.714286	1.40845	0.666667	0	0.909091	1.51087	0.625	0.831435	1.11111	1.23626	1.13833	1.49626	1.98675	1.61172	1.26214	1.82609	0.914454	1.85535	2.28916	0.444444	0.4	1.07692	1.4042	2.3913	1.1745	1.4497	0.672783	0.840611	1.07064	0.720621	0.507246	1.25	0.943396	0.561594	0.701754	0.967742		14.4	3.75
		14.6	1.33333	0.681818	0.714286	0.897436	0.882353	0.744681	1.53061	0.97561	1.60714	1.40845	1	0	0.681818	1.88043	0.727848	0.820046	1.06481	1.26374	1.19597	1.63342	2.28477	1.7033	1.22242	1.56522	1.0177	1.57233	2.10843	0.333333	0.4	1	1.12205	1.73913	1.04027	1.36095	0.688073	0.731441	1.03753	0.842572	0.797101	1.25	1.32075	0.778986	1.05263	0.860215		14.6	3.78906
		14.8	1.38889	1.02273	0.588235	1.02564	0.882353	0.638298	1.12245	1.09756	1.78571	1.69014	0.666667	0	0.909091	2.09783	0.640823	0.649203	0.740741	1.46978	1.19597	1.3217	1.75497	1.41026	1.01942	0.978261	1.09145	1.3522	1.26506	0.111111	0.4	0.538462	0.774278	0.706522	0.536913	0.887574	0.661315	0.775109	0.949227	0.78714	0.652174	1.35417	1.13208	0.778986	1.14035	0.806452		14.8	3.35938
		15	1	1.13636	1.0084	0.897436	0.764706	0.851064	0.918367	1.17886	1.60714	1.40845	0.666667	0	0.909091	2.07609	0.846519	0.558087	0.509259	1.44231	1.05187	1.05985	1.0596	1.15385	1.10768	0.695652	0.914454	0.880503	0.60241	0.555556	0.4	1.15385	0.984252	0.923913	0.503356	0.828402	0.795107	0.742358	1.03753	0.94235	0.797101	1.35417	0.660377	0.724638	0.877193	1.02151		15	3.51562
		15.2	0.722222	1.36364	1.44958	0.769231	0.941176	1.2766	1.12245	1.46341	0.714286	1.47887	0.555556	0.15625	1.13636	1.77174	0.878165	0.501139	0.509259	1.35989	1.21037	0.872818	0.562914	0.695971	1.00177	0.543478	0.678466	1.03774	0.421687	0.666667	0.6	1.23077	1.04987	1.03261	0.503356	0.798817	1.06651	0.775109	0.89404	0.764967	0.362319	0.833333	0.660377	0.543478	0.438596	1.02151		15.2	3.4375
		15.4	0.388889	1.25	1.42857	0.897436	1.05882	1.48936	1.63265	1.42276	0.357143	0.985915	0.666667	0.15625	1.25	1.40217	1.05222	0.728929	0.87963	1.38736	1.54179	0.935162	0.827815	0.695971	1.09003	0.652174	0.619469	0.943396	0.421687	0.666667	1.2	0.923077	0.958005	0.706522	0.302013	0.857988	1.32263	0.786026	0.960265	0.886918	0.507246	0.625	0.943396	0.615942	0.526316	1.34409		15.4	4.14062
		15.6	0.444444	1.02273	1.2395	1.02564	1.17647	1.80851	1.93878	1.17886	0.357143	0.774648	0.888889	0.15625	1.25	1.19565	0.949367	0.808656	1.15741	1.20879	1.62824	0.860349	0.761589	0.604396	0.812004	0.543478	0.530973	1.10063	0.542169	0.333333	1	0.230769	0.800525	0.434783	0.134228	1.0355	1.5367	0.840611	0.93819	0.964523	0.362319	0.9375	1.41509	0.543478	0.614035	1.29032		15.6	3.71094
		15.8	0.388889	1.02273	1.17647	0.769231	1	1.2766	2.04082	1.09756	0.178571	0.704225	0.555556	0.3125	1.02273	0.858696	1.07595	0.888383	1.11111	1.12637	1.29683	0.9601	1.02649	0.989011	0.935569	0.73913	0.516224	1.13208	1.08434	0.222222	1	0.846154	1.22703	0.869565	0.436242	1.27219	1.7737	0.753275	0.916115	1.00887	0.869565	1.45833	1.22642	0.561594	0.701754	1.23656		15.8	3.08594
		16	0.388889	0.681818	1.09244	0.512821	0.941176	0.851064	1.83673	1.13821	0.535714	0.985915	1	0.3125	1.02273	0.978261	1.01266	0.694761	0.87963	1.16758	0.936599	1.05985	0.927152	0.934066	0.988526	0.782609	0.545723	1.3522	1.50602	0.222222	0.6	1.46154	1.75197	1.30435	0.704698	1.39053	2.10627	0.69869	0.838852	1.14191	1.08696	1.66667	1.13208	0.652174	0.614035	1.23656		16	2.57812
		16.2	0.277778	0.681818	0.966387	0.641026	0.941176	0.531915	1.63265	1.21951	0.535714	1.05634	1	0.625	0.909091	0.75	1.00475	0.512528	0.787037	1.16758	0.73487	1.02244	1.0596	0.989011	1.12092	1.02174	0.707965	1.25786	1.80723	0.333333	0.8	1.92308	2.22441	1.68478	1.14094	1.42012	2.30122	0.687773	0.761589	1.17517	1.44928	1.25	0.566038	0.634058	0.350877	1.1828		16.2	3.4375
		16.4	0.555556	0.795455	0.819328	0.769231	1.17647	0.744681	1.22449	0.934959	1.07143	0.774648	1.44444	0.3125	1.13636	0.902174	0.814873	0.398633	0.740741	1.30495	0.92219	0.935162	0.993377	0.915751	1.07237	1.23913	1.0177	1.41509	1.98795	0.666667	1	1.38462	2.29659	1.73913	1.61074	1.36095	2.13685	0.873362	0.80574	1.37472	1.44928	1.66667	0.377358	0.471014	0.263158	1.07527		16.4	4.29688
		16.6	0.444444	0.681818	0.966387	0.769231	1.17647	0.744681	0.918367	0.813008	0.892857	0.56338	1.11111	0.3125	1.47727	0.793478	0.791139	0.501139	0.925926	1.46978	1.13833	0.9601	1.52318	1.337	1.1165	2.08696	1.43068	1.91824	2.71084	0.777778	1.2	0.846154	1.81102	1.41304	1.47651	1.27219	1.88073	1.16812	0.84989	1.40798	1.15942	1.5625	0.377358	0.217391	0	0.698925		16.6	4.41406
		16.8	0.611111	0.795455	1.15546	0.769231	1	1.17021	1.53061	0.731707	0.714286	0.492958	1	0	1.81818	0.76087	0.806962	0.512528	0.833333	1.34615	1.2536	1.07232	1.42384	1.30037	1.09885	2.76087	1.31268	2.07547	2.77108	0.555556	1	0.307692	1.0958	0.76087	0.973154	0.857988	1.59404	1.21179	0.93819	1.27494	0.797101	1.97917	0.377358	0.344203	0	0.752688		16.8	4.29688
		17	0.388889	0.454545	1.42857	0.641026	0.823529	0.851064	1.93878	0.772358	0.178571	0.492958	1	0.3125	1.47727	0.923913	0.791139	0.603645	0.925926	1.23626	1.19597	1.13466	1.55629	1.30037	1.27979	2.93478	1.23894	1.85535	2.53012	0.333333	0.6	0.384615	0.544619	0.652174	0.201342	0.650888	1.47936	1.16812	0.89404	0.97561	0.289855	1.04167	0.471698	0.634058	0.614035	0.752688		17	3.39844
		17.2	0.5	0.909091	1.57563	0.897436	0.764706	1.2766	2.44898	0.772358	0.178571	0.492958	0.888889	0.3125	1.25	0.913043	0.949367	0.626424	0.648148	1.01648	0.936599	1.09726	1.49007	1.337	1.39453	2.73913	1.47493	1.54088	1.98795	0.333333	0.4	0.384615	0.433071	0.978261	0.167785	0.532544	1.32645	0.775109	0.816777	0.609756	0.434783	0.9375	1.22642	1.1413	1.22807	0.806452		17.2	2.85156
		17.4	0.444444	1.13636	1.51261	1.28205	1.05882	0.957447	2.04082	1.05691	0.178571	0.633803	0.888889	0.3125	1.02273	1.15217	1.01266	0.820046	0.740741	1.33242	0.691643	1.1596	2.51656	2.03297	1.54016	2.43478	2.21239	1.72956	2.22892	0.555556	0.6	0.307692	0.367454	1.08696	0.201342	0.414201	1.29587	0.786026	0.772627	0.498891	0.434783	0.729167	1.69811	1.52174	1.57895	0.698925		17.4	2.65625
		17.6	0.722222	1.25	1.09244	1.53846	0.941176	1.38298	2.14286	1.21951	0.535714	1.05634	1.11111	0.15625	0.795455	1.22826	1.17089	0.785877	0.648148	1.26374	0.691643	1.08479	2.71523	2.32601	1.40777	1.95652	2.62537	1.94969	2.16867	0.777778	0.8	0.153846	0.282152	0.543478	0.134228	0.266272	1.02829	0.556769	0.750552	0.421286	0.434783	0.833333	1.69811	1.55797	1.31579	0.860215		17.6	3.4375
		17.8	1.05556	0.909091	0.861345	1.28205	0.823529	1.17021	1.83673	1.17886	0.714286	1.19718	1.77778	0.15625	0.568182	1.3587	1.17089	0.637813	0.694444	1.19505	0.835735	1.02244	2.48344	2.17949	1.24007	1.23913	2.58112	1.94969	1.56627	0.666667	1.2	0.153846	0.269029	0.163043	0.0671141	0.207101	0.749235	0.655022	0.750552	0.56541	0.57971	0.729167	0.849057	1.26812	0.789474	1.1828		17.8	4.29688
		18	1.22222	0.909091	0.861345	0.769231	0.588235	1.06383	1.42857	1.13821	0.892857	1.26761	2.11111	0.3125	0.454545	1.29348	1.23418	0.501139	0.648148	1.04396	0.979827	1.3217	2.61589	2.28938	1.3857	1.13043	2.89086	2.20126	2.16867	0.444444	1.4	0.461538	0.505249	0.543478	0.0671141	0.798817	0.527523	0.709607	0.816777	0.820399	0.652174	1.14583	1.03774	1.17754	0.789474	1.50538		18	4.88281
		18.2	1.05556	1.02273	1.0084	0.641026	0.647059	0.638298	1.22449	1.13821	1.07143	0.84507	2.22222	0.15625	0.795455	1.03261	0.941456	0.353075	0.462963	0.837912	0.878963	1.50873	2.84768	2.38095	1.49162	1.19565	3.12684	2.45283	2.53012	0.111111	1.6	0.923077	0.826772	1.19565	0.302013	1.12426	0.481651	0.818777	0.949227	0.920177	0.724638	1.25	1.22642	1.34058	1.31579	1.50538		18.2	5.03906
		18.4	0.666667	1.13636	1.09244	1.02564	0.882353	0.851064	1.02041	1.38211	0.892857	1.05634	1.55556	0.46875	0.681818	0.793478	0.648734	0.364465	0.324074	0.549451	0.533141	1.67082	3.11258	2.65568	1.63283	1.6087	3.28909	2.35849	2.77108	0.222222	1.2	1	1.37139	1.84783	0.671141	1.83432	0.512232	0.851528	1.13687	1.07539	0.507246	1.04167	1.32075	1.44928	1.49123	1.1828		18.4	5.11719
		18.6	0.444444	1.25	1.30252	0.897436	0.941176	0.957447	1.22449	1.38211	0.714286	0.84507	1	0.3125	0.454545	0.804348	0.387658	0.307517	0.277778	0.535714	0.489914	1.54613	2.45033	2.1978	1.39894	1.52174	2.77286	1.88679	1.74699	0.222222	0.6	0.923077	1.41732	1.57609	0.771812	1.6568	0.50841	0.862445	1.16998	0.986696	0.362319	0.520833	0.566038	0.996377	1.31579	1.23656		18.6	4.92188
		18.8	0.444444	1.02273	1.19748	0.769231	0.823529	1.06383	0.918367	1.34146	0.178571	1.05634	1	0.3125	0.227273	1.11957	0.443038	0.341686	0.37037	0.851648	0.56196	1.78304	2.01987	1.75824	1.37688	1.78261	2.0649	1.54088	1.08434	0.444444	0.8	0.538462	1.74541	1.3587	0.771812	1.80473	0.565749	1.0917	1.09272	1.08647	0.57971	1.04167	1.13208	0.869565	0.701754	1.1828		18.8	4.49219
		19	0.611111	0.795455	1.19748	0.512821	0.647059	0.851064	1.42857	1.34146	0.535714	0.704225	1.22222	0.15625	0.113636	1.3587	0.522152	0.421412	0.648148	1.45604	0.907781	1.7581	1.55629	1.44689	1.27096	1.52174	1.65192	1.50943	1.44578	0.222222	0.8	0.769231	1.83727	1.46739	0.90604	1.62722	0.638379	1.18996	0.871965	1.09756	0.652174	1.25	1.50943	0.905797	0.877193	1.6129		19	4.0625
		19.2	0.777778	0.909091	0.882353	0.512821	0.529412	1.06383	1.53061	1.17886	0.714286	1.19718	1.66667	0.15625	0.113636	1.46739	0.814873	0.785877	0.972222	1.79945	1.26801	1.45885	1.02649	1.17216	1.07679	1.23913	1.40118	1.54088	1.62651	0.444444	1	0.846154	2.09974	1.63043	1.04027	1.56805	0.619266	1.01528	0.673289	1.03104	0.942029	1.14583	2.26415	1.30435	1.14035	1.12903		19.2	3.00781
		19.4	1	1.13636	0.945378	1.15385	0.647059	1.17021	2.14286	1.26016	0.892857	1.12676	1.33333	0.3125	0	1.17391	0.933544	0.797267	0.87963	1.84066	1.26801	1.10973	1.09272	1.22711	0.847308	1.47826	1.38643	1.44654	2.04819	0.222222	0.8	0.846154	1.61417	1.30435	0.939597	1.33136	0.619266	0.917031	0.728477	1.15299	0.942029	0.416667	1.98113	1.43116	1.40351	1.23656		19.4	2.89062
		19.6	0.833333	1.36364	0.798319	0.897436	0.647059	1.06383	1.83673	1.01626	0.714286	1.76056	1.55556	0.15625	0.227273	1.09783	0.996835	0.615034	0.740741	1.45604	1.16715	1.08479	1.42384	1.39194	0.895852	1.56522	1.16519	1.25786	1.80723	0.222222	1	0.538462	1.04331	0.869565	0.604027	1.00592	0.600153	0.80786	0.728477	1.01996	1.01449	0.520833	2.73585	1.63043	1.92982	0.860215		19.6	2.89062
		19.8	0.666667	1.13636	0.861345	1.28205	0.764706	0.851064	1.42857	1.01626	0.892857	1.5493	1.44444	0.46875	0.454545	1.16304	0.862342	0.284738	0.37037	1.23626	1.08069	1.18454	1.52318	1.37363	1.02824	1.5	0.988201	1.03774	1.3253	0.111111	1	0.230769	0.62336	0.815217	0.469799	0.828402	0.638379	0.862445	0.993377	1.10865	1.08696	0.520833	2.73585	1.77536	2.19298	0.967742		19.8	3.32031
		20	0.333333	1.36364	1.17647	0.641026	0.705882	0.744681	1.53061	0.97561	1.07143	1.61972	2	0.625	0.681818	1.05435	0.901899	0.569476	0.740741	1.18132	1.00865	1.12219	1.3245	1.20879	1.1474	0.869565	0.899705	0.786164	0.722892	0.333333	0.8	0.153846	0.597113	0.923913	0.402685	0.710059	0.538991	0.622271	0.871965	0.909091	1.23188	0.9375	3.67925	1.97464	2.2807	1.07527		20	3.20312
		20.2	0.388889	1.25	1.17647	0.769231	0.764706	0.638298	1.73469	1.01626	0.714286	1.12676	1.77778	0.625	0.681818	1.19565	0.846519	0.71754	0.555556	1.14011	1.0951	0.885287	0.794702	0.915751	1.09003	0.76087	0.737463	0.849057	0.240964	0.555556	0.4	0.153846	0.62336	0.597826	0.369128	0.591716	0.531346	0.480349	1.02649	0.997783	1.01449	0.9375	2.54717	1.50362	1.40351	1.1828		20.2	3.20312
		20.4	0.5	1.02273	1.2395	1.02564	0.705882	0.638298	1.83673	1.17886	0.357143	1.05634	1.77778	0.3125	0.681818	1.29348	0.862342	0.728929	0.601852	1.05769	0.92219	0.74813	0.761589	0.824176	1.14298	0.826087	0.575221	0.754717	0.240964	0.555556	0.6	0.153846	0.577428	0.380435	0.402685	0.502959	0.500765	0.447598	0.89404	0.898004	0.652174	0.9375	2.54717	1.19565	0.789474	1.45161		20.4	3.16406
		20.6	0.777778	0.568182	0.798319	1.15385	0.705882	0.638298	1.53061	1.09756	0.178571	1.26761	1.33333	0	0.568182	1.56522	0.68038	0.489749	0.324074	1.05769	1.10951	0.810474	0.629139	0.897436	1.05914	0.847826	0.501475	1.13208	0.542169	0.555556	0.6	0.153846	0.58399	0.217391	0.33557	0.56213	0.493119	0.622271	0.960265	0.798226	0.434783	0.729167	1.60377	1.01449	0.350877	1.12903		20.6	3.20312
		20.8	0.888889	0.340909	0.987395	1.28205	0.647059	0.744681	1.12245	1.09756	0.892857	0.915493	1.44444	0.15625	0.795455	1.40217	0.656646	0.353075	0.277778	1.08516	0.965418	0.860349	0.827815	0.805861	1.04148	0.717391	0.60472	0.880503	0.843373	0.666667	1	0.230769	0.669291	0.48913	0.302013	0.976331	0.496942	0.633188	0.860927	0.587583	0.797101	0.520833	2.07547	1.25	0.526316	1.07527		20.8	3.16406
		21	0.833333	0	1.19748	0.769231	0.529412	0.638298	0.612245	0.853659	2.14286	0	1.66667	0.46875	1.36364	0.945652	0.56962	0.23918	0	0.947802	0.73487	0.785536	0.993377	0.714286	1.08561	0.521739	0.79646	0.283019	1.08434	1	1.2	0.461538	0.905512	0.978261	0.402685	1.68639	0.59633	0.393013	0.860927	0.498891	1.30435	0.3125	2.26415	1.3587	0.789474	0.806452		21	3.39844
[truncated: 43 more columns]

## Sheet: Figure 2b
Figure 2b
		Exc. units				Inh. units
		S	Sph	p-value		S	Sph	p-value
		0.879121	0.819672	2.80039e-05		0.522222	3.32812	0.0294585
		0.811475	1.46835			1.06818	5.06667
		0.825397	1.18182			1.07563	7.50311
		0.720183	1.33333			0.794872	0.833333
		0.94864	1.23656			0.988235	0.878261
		0.897196	1.14857			1.12766	0.733333
		0.97449	1.95804			1.38776	0.745455
		0.656934	0.872093			1.18699	1.04717
		0.901198	0.774691			0.892857	1.76471
		0.955645	0.949495			1.23944	1.60526
		1.14286	0.889231			1.11111	0.90566
		1.08135	1.00698			0.28125	12.25
		0.934022	1.17635			0.909091	3.09091
		0.785558	1.27891			1.27609	1.14504
		0.894737	1.16667			0.572785	0.673953
		1.06452	1.58333			0.603645	0.958029
		0.777778	0.906542			1.02778	0.573991
		0.94704	1.06718			1.10714	0.761194
		0.920792	0.813559			1.02882	0.899351
		0.988212	0.950998			1.16209	1.04222
		0.779412	5.29843			1.1457	1.45982
		0.866739	2.50292			1.03297	1
		0.830769	1.03797			1.0662	0.996503
		1.15217	4.13636			1.17391	0.980488
		0.827485	1.39877			0.734513	0.801163
		0.753754	1.78189			1.5283	0.951654
		0.927273	1.19344			1.25301	1.19024
		0.722581	1.73111			0.644444	1.52381
		0.844697	1.75			1.08	3.46154
		0.638298	0.895833			0.723077	0.710526
		0.774971	1.67034			1.03281	1.2127
		1.02632	0.761194			1.05435	0.956989
		1.02609	0.615385			0.771812	0.809917
		1.10608	1.38365			1.01775	0.712042
		1.2449	1			0.816514	1.32405
		0.926829	0.729614			0.80131	1.37627
		0.625	0.596154			0.942605	1.3248
		1.0543	3.31667			0.924612	1.05305
		0.961268	1.12324			0.710145	3.8
		1.47059	0.664179			0.875	0.652174
		1.20346	0.976351			0.849057	0.492308
		0.851351	0.589286			0.735507	0.899329
		1.05217	1.29114			0.859649	0.576923
		0.965517	1.8559			1.15054	1.0991
		1.19481	1.19737
		1.14338	1.18099
		0.726592	2.36949
		1.04181	1.92548
		1.1107	1.88532
		0.685185	1.80769
		1.01808	1.90293
		1.56808	2.67683
		0.850932	1.82482
		1.19954	1.86631
		0.918519	2.17391

## Sheet: Figure 2c
Figure 2c
		S				Sph
		Exc. units	Inh. units	p-value		Exc. units	Inh. units	p-value
		-0.0643275	-0.313869	0.208		-0.0990991	0.537906	0.07
		-0.104072	0.032967			0.189744	0.67033
		-0.0956522	0.0364372			0.0833333	0.764792
		-0.162667	-0.114286			0.142857	-0.0909091
		-0.0263566	-0.00591716			0.105769	-0.0648148
		-0.0541872	0.06			0.0691489	-0.153846
		-0.0129199	0.162393			0.323877	-0.145833
		-0.207048	0.0855019			-0.068323	0.0230415
		-0.0519685	-0.0566038			-0.126957	0.276596
		-0.0226804	0.106918			-0.0259067	0.232323
		0.0666667	0.0526316			-0.0586319	-0.049505
		0.039086	-0.560976			0.00347625	0.849057
		-0.0341143	-0.047619			0.0810289	0.511111
		-0.120098	0.121299			0.122388	0.0676157
		-0.0555556	-0.27163			0.0769231	-0.194777
		0.03125	-0.247159			0.225806	-0.0214352
		-0.125	0.0136986			-0.0490196	-0.270655
		-0.0272	0.0508475			0.0325	-0.135593
		-0.0412371	0.0142045			-0.102804	-0.0529915
		-0.00592885	0.0749712			-0.0251163	0.0206746
		-0.123967	0.0679012			0.682461	0.186933
		-0.0713871	0.0162162			0.429048	0
		-0.092437	0.0320376			0.0186335	-0.00175131
		0.0707071	0.08			0.610619	-0.00985222
		-0.0944	-0.153061			0.16624	-0.110394
		-0.140411	0.208955			0.281063	-0.0247718
		-0.0377358	0.112299			0.0881913	0.0868597
		-0.161049	-0.216216			0.267697	0.207547
		-0.0841889	0.0384615			0.272727	0.551724
		-0.220779	-0.160714			-0.0549451	-0.169231
		-0.126779	0.0161394			0.251033	0.0961282
		0.012987	0.026455			-0.135593	-0.021978
		0.0128755	-0.128788			-0.238095	-0.105023
		0.0503686	0.00879765			0.160952	-0.168196
		0.109091	-0.10101			2.68602e-16	0.139434
		-0.0379747	-0.110303			-0.156328	0.158345
		-0.230769	-0.0295455			-0.253012	0.139712
		0.0264317	-0.0391705			0.53668	0.0258398
		-0.0197487	-0.169492			0.0580431	0.583333
		0.190476	-0.0666667			-0.201794	-0.210526
		0.0923379	-0.0816327			-0.0119658	-0.340206
		-0.080292	-0.152401			-0.258427	-0.0530035
		0.0254237	-0.0754717			0.127072	-0.268293
		-0.0175439	0.07			0.299694	0.0472103
		0.0887574				0.0898204
		0.0668954				0.0829851
		-0.158351				0.406439
		0.0204778				0.316353
		0.0524476				0.306836
		-0.186813				0.287671
		0.00896057				0.31104
		0.221207				0.456053
		-0.0805369				0.29199
		0.0907195				0.302239
		-0.042471				0.369863

## Sheet: Figure 2d (left)
Figure 2d (left)
		OI+
		S																																									Sph
		Time (s)	Unit 1	Unit 2	Unit 3	Unit 4	Unit 5	Unit 6	Unit 7	Unit 8	Unit 9	Unit 10	Unit 11	Unit 12	Unit 13	Unit 14	Unit 15	Unit 16	Unit 17	Unit 18	Unit 19	Unit 20	Unit 21	Unit 22	Unit 23	Unit 24	Unit 25	Unit 26	Unit 27	Unit 28	Unit 29	Unit 30	Unit 31	Unit 32	Unit 33	Unit 34	Unit 35	Unit 36	Unit 37	Unit 38	Unit 39		Time (s)	Unit 1	Unit 2	Unit 3	Unit 4	Unit 5	Unit 6
		0.2	0.614754	0.238095	1.23853	0.453172	0.672897	0.229592	1.38924	1.24006	1.4442	1.97368	0	0.560748	1.02941	1.00758	0.692308	1.05978	1.66667	0.788288	1.22727	0.943548	0.965909	1.05052	1.04787	0.918367	1.22172	0.897887	1.30435	1.66062	3.50649	1.54412	1.57303	1.48955	1.77122	0.555556	0.813743	1.05634	0.838509	1.27294	0.777778		0.2	1.07595	0.545455	1.23457	1.02151	1.05714	1.67832
		0.4	0.901639	0.634921	0.986239	0.664653	0.71028	0.510204	1.23905	1.29571	1.19256	1.71053	0.483871	0.794393	0.833333	0.92091	0.730769	1.00543	1.18421	0.713213	0.969697	0.887097	1.00379	0.889782	1.0608	0.765306	1.06335	0.897887	1.28261	1.32486	2.46753	1.28676	1.83521	1.26307	1.51292	0.462963	1.14828	1.38498	0.900621	1.37615	1.37037		0.4	0.822785	0.545455	1.11111	0.967742	1.08571	1.46853
		0.6	0.922131	1.19048	0.963303	0.725076	0.766355	0.612245	1.05131	1.23211	0.984683	1.57895	0.483871	0.809969	0.784314	0.893824	0.807692	1.05978	1.05263	0.653153	0.924242	0.766129	0.965909	0.774971	1.06727	1.17347	0.995475	0.757042	1.1087	1.04356	1.68831	1.15196	1.89139	1.12369	1.42066	0.740741	1.32007	1.4554	0.993789	1.45642	1.33333		0.6	0.759494	0.363636	0.946502	0.78853	1.0381	0.979021
		0.8	0.963115	1.34921	0.940367	0.70997	0.869159	0.637755	1.05757	1.11685	0.886214	1.44737	0.806452	0.747664	0.833333	0.95883	0.884615	0.978261	1.16959	0.683183	1.09091	0.75	1.21212	0.803674	1.02846	1.27551	0.950226	0.669014	1.04348	0.998185	1.55844	1.10907	1.70412	1.02787	1.30996	0.833333	1.11212	1.29108	1.0559	1.29587	1.11111		0.8	0.92827	0.545455	1.06996	0.62724	0.990476	0.804196
		1	0.778689	1.50794	0.848624	0.589124	0.71028	0.510204	1.17021	1.22417	0.95186	1.71053	1.77419	0.358255	0.857843	0.975081	1.07692	0.951087	1.25731	0.743243	1.15152	0.83871	1.25	0.843858	0.963777	1.37755	0.950226	0.633803	0.934783	0.907441	0.844156	0.974265	1.40449	0.949477	1.10701	0.925926	0.985533	0.868545	0.931677	1.03211	0.925926		1	0.843882	0.818182	0.864198	0.645161	0.933333	0.594406
		1.2	0.79918	1.11111	0.779817	0.574018	0.663551	0.382653	1.11389	1.06518	0.809628	1.57895	2.09677	0.342679	0.882353	1.02925	1	0.733696	1.14035	0.773273	1.01515	0.967742	1.19318	0.87256	0.873221	0.918367	0.972851	0.739437	0.956522	0.916515	0.844156	0.827206	1.16105	0.827526	0.97786	0.648148	0.895118	0.751174	0.807453	0.883028	1.22222		1.2	0.991561	1.18182	1.11111	0.806452	0.952381	1.04895
		1.4	0.881148	0.634921	0.848624	0.70997	0.728972	0.357143	0.9199	0.914149	0.645514	1.05263	1.77419	0.420561	0.955882	0.99675	1	0.76087	1.05263	0.893393	0.984848	0.967742	0.92803	0.929966	0.827943	0.816327	1.04072	0.897887	1.06522	0.934664	0.779221	0.857843	0.898876	0.775261	0.830258	0.555556	0.985533	0.84507	0.931677	0.974771	1.18519		1.4	1.03376	1	0.987654	0.752688	0.866667	1.11888
		1.6	0.983607	0.555556	1.07798	0.891239	0.915888	0.561224	0.813517	0.779014	0.536105	1.18421	1.12903	0.529595	0.955882	1.013	0.769231	0.733696	1.02339	1.03604	1.06061	1.01613	0.757576	0.941447	0.80207	0.918367	1.1086	0.950704	0.978261	0.998185	0.909091	1.01103	0.955056	0.888502	1.01476	0.462963	1.03978	0.798122	0.931677	1.11239	1.25926		1.6	1.22363	1.18182	1.23457	1.07527	0.990476	1.22378
		1.8	1.20902	1.03175	1.2156	1.13293	1.11215	1.04592	0.982478	0.926073	0.864333	1.05263	0.806452	0.545171	0.833333	0.953413	0.923077	1.08696	1.15497	1.23874	1.13636	1.12097	0.92803	1.15385	0.912031	0.969388	1.1086	1.00352	1.06522	1.07078	1.16883	1.12132	0.861423	0.993031	0.922509	0.37037	1.16637	0.868545	1.18012	1.05505	1.22222		1.8	1.11814	1.09091	1.06996	1.25448	1.04762	0.944056
		2	1.16803	1.19048	1.2844	1.37462	1.29907	1.7602	1.08886	1.11288	1.21444	1.31579	1.12903	0.965732	0.784314	0.95883	1.03846	1.3587	1.12573	1.24625	1.06061	1.09677	1.11742	1.12514	1.11255	0.969388	1.13122	1.07394	0.956522	1.098	1.62338	0.992647	0.842697	1.03659	0.885609	0.185185	1.15732	1.15023	1.08696	0.986239	1.37037		2	0.991561	1	1.04938	1.21864	1.06667	0.734266
		2.2	1.14754	1.34921	1.19266	1.46526	1.34579	1.91327	0.982478	1.08903	1.25821	0.657895	1.12903	1.61994	1.0049	1.013	1.34615	1.3587	0.994152	1.12613	0.954545	1.08065	1.07955	1.09644	1.23545	1.07143	1.1086	1.14437	1.23913	1.16152	1.68831	0.882353	0.692884	0.97561	0.774908	0.925926	1.17541	1.52582	1.11801	1.10092	1.22222		2.2	0.907173	0.545455	0.884774	1.07527	1	0.559441
		2.4	1.08607	0.714286	1.05505	1.3142	1.24299	1.86224	0.838548	1.06916	1.05033	0.526316	1.45161	1.93146	1.20098	1.05634	1.42308	1.1413	0.921053	0.960961	0.909091	1	1.02273	0.958668	1.27426	1.02041	0.972851	1.09155	1.15217	1.07985	1.62338	0.857843	0.76779	1.05401	0.885609	1.2037	1.00362	1.47887	1.08696	1.13532	1.03704		2.4	0.92827	0.545455	0.761317	0.896057	1.00952	0.699301
		2.6	1.06557	0.873016	0.986239	1.13293	1.05607	1.60714	0.807259	1.03736	0.83151	0.394737	0.967742	1.7134	1.29902	1.01842	1.26923	1.05978	0.833333	0.953453	0.924242	0.967742	0.833333	0.998852	1.12549	1.07143	0.904977	1.03873	1.13043	0.980036	1.36364	0.955882	0.93633	1.02787	1.01476	1.48148	0.985533	1.05634	1.0559	1.05505	0.666667		2.6	0.843882	1.09091	0.864198	1.05735	1.09524	1.11888
		2.8	1.20902	0.793651	1.07798	1.02719	1.07477	1.19898	0.951189	1.00556	0.875274	1.05263	0.806452	1.04361	1.15196	0.980498	0.807692	1.11413	0.818713	0.840841	0.818182	0.846774	0.871212	0.970149	1.02846	0.867347	0.837104	1.00352	0.891304	0.84392	0.974026	0.955882	1.06742	1.05401	1.12546	1.38889	0.958409	0.774648	0.993789	0.928899	0.666667		2.8	0.92827	1.27273	0.925926	1.11111	1.04762	1.43357
		3	1.22951	1.26984	1.10092	1.16314	1.14953	0.892857	1.00751	0.941971	0.908096	1.18421	0.483871	0.560748	1.15196	0.969664	0.538462	1.08696	0.716374	0.878378	0.893939	0.822581	0.965909	0.947187	0.886158	0.714286	0.950226	1.02113	0.869565	0.862069	0.519481	1.0723	1.02996	1.01045	1.03321	1.85185	0.831826	0.586854	0.745342	0.825688	0.703704		3	0.970464	1.27273	1.09053	1.1828	0.952381	1.60839
		3.2	1.27049	0.952381	1.19266	1.0574	1.14953	0.484694	1.08886	0.874404	1.08315	1.31579	0.322581	0.451713	1.0049	0.991333	0.538462	0.788043	0.789474	0.848348	0.878788	0.927419	1.00379	0.918485	0.944373	0.714286	0.927602	1.02113	0.826087	0.880218	0.194805	1.19485	1.01124	1.14111	1.08856	2.31481	0.877034	0.821596	0.68323	0.928899	0.888889		3.2	1.16034	1.27273	1.13169	1.05735	0.971429	1.29371
		3.4	0.942623	1.19048	0.894495	0.936556	0.953271	0.535714	0.97622	0.882353	1.19256	0.921053	0	0.778816	1.12745	0.991333	0.846154	0.869565	0.906433	1.02853	0.969697	1.01613	0.965909	0.993111	1.02846	1.02041	1.0181	1.00352	0.869565	1.06171	0.454545	1.18873	1.02996	1.14983	1.03321	1.57407	0.931284	1.10329	0.68323	0.928899	0.962963		3.4	1.18143	1	1.06996	0.824373	0.961905	0.839161
		3.6	0.67623	0.873016	0.848624	0.81571	0.831776	0.816327	1.05757	0.997615	1.36761	0.657895	0.16129	1.61994	0.931373	0.991333	1.11538	0.951087	1.06725	1.14865	1.04545	1.08871	0.890152	1.06774	1.05433	1.37755	0.995475	1.14437	0.956522	1.07078	0.844156	1.12132	1.17978	1.11498	1.18081	0.925926	1.10307	1.31455	1.18012	1.10092	0.814815		3.6	0.991561	0.909091	0.967078	0.860215	1.0381	0.699301
		3.8	0.696721	0.873016	0.779817	0.81571	0.813084	0.994898	0.957447	0.989666	1.24726	1.18421	0.16129	2.00935	1.17647	1.02925	1.11538	1.03261	1.15497	1.0961	1.07576	1.03226	0.94697	0.998852	0.983182	1.47959	1.0181	1.03873	1.06522	1.15245	1.23377	1.06005	1.36704	1.00174	1.16236	0.277778	1.22966	1.43192	1.21118	1.19266	0.925926		3.8	0.822785	0.454545	0.843621	0.842294	0.885714	0.734266
		4	1.04508	1.19048	1.07798	1.07251	1.04673	1.22449	1.06383	1.04531	1.28009	1.44737	0.322581	2.1028	0.955882	1.02384	0.961538	0.896739	1.09649	0.983483	1.0303	0.975806	0.94697	0.952928	0.905563	1.22449	1.04072	1.00352	1.1087	1.08893	1.1039	1.07843	1.23596	0.905923	1.12546	0.648148	1.43761	1.4554	1.27329	1.42202	1		4	0.886076	0.818182	0.967078	1.2724	1.10476	1.29371
		4.2	1.39344	1.34921	1.30734	1.11782	1.16822	0.969388	1.02628	1.05723	1.30197	1.71053	0.483871	1.37072	1.05392	1.00217	0.923077	0.815217	0.994152	0.795796	0.954545	0.91129	0.852273	0.843858	1.01552	1.22449	1.0181	0.827465	1.1087	1.15245	0.909091	1.04167	1.14232	0.783972	1.18081	0.833333	1.4557	1.47887	0.962733	1.43349	1.33333		4.2	1.11814	0.909091	1.06996	1.30824	1.30476	1.5035
		4.4	1.35246	1.50794	1.44495	1.07251	1.25234	0.918367	1.05757	1.04531	1.34573	1.31579	0.967742	0.934579	0.882353	0.975081	1.03846	1.05978	0.994152	0.893393	1.04545	0.943548	0.92803	0.929966	1.11255	1.32653	0.950226	0.792254	0.934783	1.1343	0.714286	1.02328	0.973783	0.792683	1.21771	0.833333	1.29295	1.31455	0.900621	1.38761	1.07407		4.4	1.26582	1.27273	1.06996	1.21864	1.35238	1.43357
		4.6	1.10656	1.19048	1.14679	0.785498	1.04673	0.739796	0.944931	0.981717	1.31291	1.18421	1.12903	1.02804	0.955882	0.947996	1.23077	1.27717	0.891813	0.983483	1.09091	0.983871	0.965909	0.941447	1.14489	1.27551	0.81448	0.862676	0.869565	1.05263	1.1039	1.0049	0.973783	0.97561	1.49446	0.555556	1.07595	1.15023	0.869565	1.23853	0.888889		4.6	0.970464	0.818182	0.90535	0.734767	1.08571	0.804196
		4.8	0.79918	1.26984	0.87156	0.725076	0.88785	0.918367	0.869837	0.810811	1.12691	1.31579	0.806452	1.21495	0.931373	0.964247	1.19231	1.11413	1.00877	1.02853	1.10606	0.959677	1.07955	0.98163	1.09314	1.53061	0.837104	0.933099	0.869565	1.08893	0.974026	1.09681	1.10487	1.17596	1.51292	0.648148	1.32007	1.3615	0.776398	1.30734	1		4.8	0.780591	0.545455	0.823045	0.394265	0.704762	0.34965
		5	0.881148	1.34921	0.59633	0.876133	0.775701	0.943878	0.663329	0.639905	0.95186	1.31579	0.483871	1.1215	0.882353	0.953413	1.11538	0.869565	1.00877	1.03604	0.984848	0.91129	0.984848	0.918485	1.01552	1.47959	0.769231	0.985915	1.04348	0.970962	0.909091	1.15809	1.21723	1.33275	1.54982	0.833333	1.33816	1.31455	0.869565	1.31881	0.962963		5	0.675105	0	0.90535	0.376344	0.590476	0.34965
		5.2	1.0041	1.19048	0.963303	1.02719	0.981308	0.994898	0.619524	0.655803	0.962801	1.31579	0.322581	0.76324	0.735294	0.931744	1.19231	0.896739	1.19883	1.00601	1.07576	1.02419	1.02273	0.964409	0.989651	1.63265	0.769231	0.933099	1.08696	1.03448	0.714286	1.06005	1.29213	1.24564	1.23616	0.740741	1.33816	1.10329	0.869565	1.33028	1.37037		5.2	0.949367	0.181818	0.925926	0.663082	0.8	0.594406
		5.4	1.20902	1.11111	0.940367	1.17825	1.01869	0.739796	0.788486	0.886328	1.30197	1.18421	0.483871	0.919003	0.759804	0.899242	1.11538	1.1413	0.964912	1.02102	0.969697	0.975806	0.909091	0.912744	0.866753	1.22449	0.723982	0.897887	1.06522	1.01633	0.974026	1.06618	1.14232	1.09756	1.03321	0.833333	1.11212	0.84507	0.869565	1.23853	1.03704		5.4	0.92827	0.454545	0.967078	0.842294	0.87619	0.769231
		5.6	1.35246	1.34921	1.19266	1.49547	1.35514	0.994898	1.03254	1.08903	1.53173	0.921053	0.967742	1.1215	0.735294	0.861322	0.884615	1.1413	0.789474	0.848348	0.969697	0.935484	0.814394	0.924225	0.976714	1.22449	0.927602	0.96831	1.17391	1.15245	1.68831	1.05392	1.10487	0.888502	0.940959	0.925926	1.15732	0.821596	1.0559	1.2156	1.33333		5.6	1.18143	0.545455	1.06996	1.29032	1.06667	1.25874
		5.8	1.53689	1.50794	1.07798	1.571	1.30841	1.09694	1.17647	1.01351	1.43326	0.789474	0.806452	1.04361	0.833333	0.855905	0.461538	1.00543	0.687135	0.855856	0.80303	0.758065	0.738636	0.797933	1.05433	1.53061	0.927602	1.09155	1.34783	1.19782	1.68831	1.21324	1.1985	0.818815	0.904059	0.925926	1.04882	0.84507	0.962733	1.07798	1.03704		5.8	1.16034	0.636364	1.31687	1.30824	1.10476	1.67832
		6	1.61885	1.5873	1.05505	1.32931	1.31776	1.32653	0.988736	0.759141	1.11597	0.657895	0.645161	0.934579	0.759804	0.861322	0.269231	1.22283	0.760234	0.833333	0.924242	0.814516	0.700758	0.843858	1.22898	1.58163	0.995475	1.09155	1.43478	1.14338	1.68831	1.1152	1.1236	0.905923	0.738007	0.462963	0.877034	0.657277	0.807453	0.883028	1		6	1.54008	0.636364	1.56379	1.57706	1.33333	1.78322
		6.2	1.20902	1.66667	0.848624	0.891239	0.943925	0.969388	0.888611	0.604134	0.864333	0.394737	0.16129	0.732087	0.735294	0.877573	0.5	1.30435	0.833333	0.915916	0.878788	0.75	0.662879	0.780712	1.07374	1.37755	0.950226	0.950704	1.19565	1.07078	1.23377	1.1152	0.955056	1.02787	0.774908	0.37037	0.79566	0.751174	0.68323	0.825688	0.962963		6.2	1.60338	1.09091	1.50206	1.50538	1.38095	1.92308
		6.4	0.758197	1.5873	0.711009	0.619335	0.841121	0.765306	1.05757	0.735294	0.908096	0.526316	0.483871	0.856698	0.710784	0.904659	0.769231	1.3587	1.09649	0.938438	1.01515	0.830645	0.738636	0.861079	1.09314	1.27551	1.22172	0.950704	1.1087	0.970962	0.909091	1.10294	0.786517	1.12369	0.848708	0.740741	0.922242	0.985915	0.962733	0.997706	1.44444		6.4	1.4346	1.09091	1.21399	1.2724	1.2	1.71329
		6.6	0.79918	1.42857	1.07798	0.845921	0.943925	0.918367	1.15144	0.914149	0.929978	0.657895	0.645161	0.76324	0.784314	0.910076	0.769231	1.03261	1.19883	1.01351	1.07576	0.774194	0.833333	0.843858	0.957309	1.12245	1.24434	0.933099	1.08696	0.989111	0.649351	1.04779	0.749064	1.14111	1.05166	0.740741	1.04882	1.15023	1.14907	1.12385	1.55556		6.6	1.07595	1.09091	0.823045	0.824373	0.838095	1.36364
		6.8	1.08607	1.19048	1.16972	0.906344	1.04673	1.02041	1.15144	0.993641	1.03939	0.921053	0.483871	0.700935	0.808824	0.92091	0.653846	0.896739	1.22807	0.930931	1.12121	0.806452	0.94697	0.855339	0.963777	1.02041	1.31222	0.880282	1.23913	1.15245	0.454545	0.974265	0.805243	1.07143	0.867159	0.462963	1.03074	1.00939	1.11801	1.10092	1.51852		6.8	0.949367	1	0.884774	0.842294	0.933333	1.01399
		7	1.35246	1.34921	1.07798	1.0423	1.01869	1.14796	0.857322	0.926073	0.897155	0.657895	0.322581	0.404984	0.906863	0.931744	0.538462	0.815217	0.979532	0.825826	1.06061	0.717742	0.909091	0.803674	0.963777	0.714286	1.1086	0.774648	1.17391	1.24319	1.23377	0.943627	1.04869	1.05401	0.774908	0.185185	0.96745	0.938967	0.931677	0.951835	0.925926		7	1.20253	0.909091	0.946502	1.00358	0.971429	0.874126
		7.2	1.27049	1.34921	0.87156	0.906344	0.925234	1.02041	0.882353	0.926073	0.919037	0.789474	0.483871	0.358255	1.02941	0.899242	0.653846	0.951087	0.994152	0.713213	0.984848	0.709677	0.909091	0.774971	1.03493	0.969388	0.995475	0.792254	1.17391	1.1706	1.36364	0.925245	1.06742	1.0453	0.682657	0.0925926	0.96745	1.03286	0.838509	1.06651	0.777778		7.2	1.4135	0.727273	1.15226	1.20072	1.17143	1.08392
		7.4	0.983607	1.19048	0.825688	0.92145	0.88785	1.02041	1.01377	1.06518	1.15974	0.789474	0.806452	0.482866	1.17647	0.910076	0.576923	1.19565	1.12573	0.810811	1.15152	0.790323	1.1553	0.838117	1.08668	1.07143	1.08597	0.84507	1.13043	1.07985	1.42857	1.02941	1.01124	1.20209	0.922509	0.555556	1.04882	1.24413	0.869565	1.14679	0.592593		7.4	1.39241	0.818182	1.31687	1.20072	1.09524	1.04895
		7.6	1.0041	1.03175	1.14679	0.891239	0.981308	0.994898	1.33917	1.18442	1.35667	1.18421	0.967742	0.700935	1.07843	0.88299	0.846154	1.3587	1.19883	0.945946	1.22727	0.959677	1.28788	0.87256	1.0608	0.918367	1.13122	0.809859	1.1087	0.970962	0.844156	0.931373	0.674157	1.14111	0.922509	0.555556	1.09403	1.19718	1.0559	1.13532	0.666667		7.6	1.11814	1.18182	1.2963	1.16487	1.14286	1.15385
		7.8	0.901639	1.11111	1.07798	0.861027	1.04673	1.04592	1.37046	1.04134	1.25821	1.57895	1.12903	0.778816	1.12745	0.931744	1.38462	1.38587	1.16959	1.00601	1.30303	1.08065	1.25	0.958668	1.05433	0.918367	1.31222	0.721831	1.04348	0.943739	0.844156	1.10294	0.617978	1.00174	0.885609	0.555556	1.05787	1.10329	1.21118	0.928899	0.62963		7.8	0.949367	1.54545	1.19342	1.03943	1.09524	0.944056
		8	0.983607	1.34921	1.23853	0.785498	1.04673	0.892857	1.24531	0.806836	0.984683	2.10526	0.806452	0.856698	1.12745	0.942579	1.5	1.38587	1.05263	1.01351	1.22727	1.07258	0.965909	0.993111	1.00906	0.816327	1.08597	0.827465	1.06522	0.889292	0.779221	1.0049	0.730337	0.801394	0.701107	0.185185	1.10307	1.19718	1.14907	0.928899	0.814815		8	0.92827	1.27273	0.823045	0.78853	0.971429	0.769231
		8.2	0.79918	1.11111	0.963303	0.694864	0.88785	0.688776	1.03254	0.719396	0.733042	1.84211	0.645161	0.872274	1.25	0.991333	1.46154	1.52174	1.14035	1.00601	1.33333	1.09677	0.94697	1.07348	1.00259	1.07143	0.950226	1.09155	1.13043	0.961887	0.909091	1.09681	0.88015	0.966899	0.867159	0.185185	1.12116	1.33803	0.900621	1.10092	1.03704		8.2	1.39241	1.18182	1.04938	0.985663	1.15238	1.08392
		8.4	0.614754	1.5873	0.848624	0.574018	0.775701	0.331633	1.07635	0.882353	0.853392	1.31579	0.806452	1.33956	1.15196	0.975081	0.846154	1.49457	1.21345	1.06607	1.31818	1.09677	0.984848	1.10792	1.07374	0.969388	0.882353	1.21479	1.02174	0.998185	0.584416	0.968137	1.01124	1.10627	0.95941	0.185185	1.21157	1.4554	0.931677	1.25	1.25926		8.4	1.60338	0.909091	1.11111	1.1828	1.2381	1.46853
		8.6	0.778689	1.26984	0.756881	0.664653	0.831776	0.663265	1.10138	0.989666	0.820569	1.18421	1.29032	1.49533	1.15196	0.975081	1.07692	1.54891	1.14035	1.02102	1.27273	1.14516	1.02273	1.12514	1.13195	1.07143	0.904977	1.14437	0.978261	0.934664	0.38961	0.992647	0.973783	1.26307	1.05166	0.277778	0.985533	1.17371	1.08696	1.11239	1.22222		8.6	1.64557	0.909091	1.31687	1.30824	1.27619	1.71329
		8.8	0.840164	1.5873	0.894495	0.694864	1.02804	0.739796	1.01377	0.822734	0.776805	0.921053	1.12903	1.55763	1.20098	0.953413	0.769231	1.3587	0.950292	0.938438	1	1.01613	0.92803	1.062	1.09314	1.12245	0.995475	0.96831	1.1087	0.998185	0.324675	1.02941	0.842697	1.15854	0.830258	0.277778	0.840868	0.774648	0.993789	0.81422	1		8.8	1.37131	0.545455	1.15226	1.00358	1.01905	1.22378
		9	0.942623	1.26984	0.963303	0.981873	1.14019	1.09694	0.782228	0.600159	0.547046	0.657895	0.806452	1.10592	1.17647	0.953413	0.884615	1.41304	0.745614	0.840841	0.80303	0.935484	0.814394	1.00459	0.957309	1.02041	0.882353	0.96831	1.19565	0.889292	0.38961	1.10294	0.636704	0.984321	0.774908	0.277778	0.614828	0.492958	0.776398	0.65367	1.03704		9	1.13924	0.636364	1.13169	0.716846	0.809524	0.909091
		9.2	0.840164	1.5873	0.986239	0.830816	1.03738	0.892857	0.694618	0.429253	0.4814	0.263158	0.645161	0.950156	1.07843	0.92091	0.846154	1.25	0.891813	0.818318	0.681818	0.991935	0.795455	0.924225	0.970246	1.02041	0.927602	1.10915	1.19565	0.84392	0.584416	1.07843	0.468165	0.783972	0.608856	0.0925926	0.714286	0.680751	0.776398	0.928899	1.2963		9.2	0.970464	0.909091	1.11111	0.734767	0.87619	0.839161
		9.4	0.963115	1.5873	0.917431	0.891239	0.869159	0.994898	1.01377	0.715421	0.700219	0.657895	0.806452	0.856698	0.906863	0.877573	1.23077	1.22283	1.00877	0.803303	0.80303	1.09677	0.757576	0.958668	0.996119	1.22449	0.995475	1.17958	1.02174	0.771325	0.909091	1.06618	0.505618	0.810105	0.682657	0	0.931284	1.26761	1.24224	1.2156	1.55556		9.4	0.907173	1.45455	1.09053	0.967742	0.961905	1.43357
		9.6	1.06557	1.34921	0.986239	0.906344	0.915888	1.07143	1.29537	0.941971	0.743982	1.18421	0.645161	0.809969	0.808824	0.855905	1.42308	1.22283	1.12573	0.728228	1.0303	1.08871	0.852273	0.87256	0.963777	1.32653	1.04072	1.09155	1.04348	0.934664	1.42857	1.09069	0.580524	1.01045	0.645756	0.277778	1.1302	1.59624	1.45963	1.46789	1.7037		9.6	1.01266	1.36364	1.13169	1.21864	1.07619	1.85315
		9.8	1.08607	1.11111	0.825688	1.08761	1.01869	1.04592	1.45181	1.07313	0.787746	1.44737	0.322581	0.747664	0.661765	0.817985	1.61538	1.3587	1.12573	0.750751	1.24242	0.927419	0.871212	0.929966	0.970246	1.47959	0.972851	0.915493	0.956522	1.10708	1.55844	1.09069	0.805243	1.01045	0.811808	0.277778	1.12116	1.59624	1.39752	1.27294	1.48148		9.8	1.20253	1.54545	1.17284	1.21864	0.952381	1.71329
		10	0.983607	1.03175	0.848624	1.26888	1.1028	1.17347	1.28911	0.914149	0.689278	1.31579	0.16129	0.685358	0.637255	0.828819	1.53846	1.38587	1.00877	0.690691	1.22727	0.822581	0.833333	0.855339	1.05433	1.37755	0.950226	0.915493	0.934783	1.1706	1.42857	1.12132	0.749064	0.940767	0.940959	0.277778	0.940325	1.24413	0.993789	1.07798	1.37037		10	1.26582	1	1.25514	1.23656	0.847619	1.18881
		10.2	0.942623	1.26984	0.848624	1.22356	1.1028	1.12245	1.23279	0.830684	0.743982	0.921053	0.483871	0.872274	0.661765	0.872156	1.5	1.33152	1.08187	0.683183	1.12121	0.854839	0.833333	0.889782	1.1837	1.53061	1.1086	1.00352	0.869565	1.10708	1.2987	1.13358	0.786517	0.932056	0.95941	0.462963	0.831826	1.00939	0.776398	0.837156	1.22222		10.2	1.49789	1	1.44033	1.41577	0.971429	1.57343
		10.4	0.819672	1.19048	0.87156	1.11782	1.06542	1.12245	1.19524	0.866455	0.875274	0.526316	1.12903	1.21495	0.857843	0.937161	1.23077	1.25	0.964912	0.600601	0.984848	0.798387	0.738636	0.838117	1.15136	1.37755	1.17647	1.14437	1.02174	1.04356	1.75325	1.23162	0.76779	1.15854	1.27306	1.38889	0.858951	0.938967	0.621118	0.848624	1.22222		10.4	1.26582	0.545455	1.31687	1.39785	0.990476	1.78322
		10.6	0.901639	1.34921	0.733945	0.891239	0.981308	1.02041	1.07009	0.81876	0.733042	0.394737	1.12903	1.58879	0.882353	0.975081	0.923077	1.19565	0.847953	0.555556	0.893939	0.717742	0.757576	0.792193	1.08668	1.58163	1.08597	1.14437	1.04348	0.980036	1.88312	1.21936	0.861423	1.35017	1.49446	1.75926	0.940325	1.05634	0.68323	0.997706	1.14815		10.6	1.49789	1.09091	1.41975	1.39785	1.15238	2.13287
		10.8	0.778689	0.873016	0.504587	0.664653	0.738318	0.765306	0.938673	0.751192	0.623632	0.526316	0.645161	1.52648	0.980392	1.00758	0.730769	1.25	0.745614	0.645646	0.878788	0.66129	0.719697	0.780712	1.11255	1.53061	1.0181	1.09155	1.34783	1.08893	1.75325	1.1152	0.842697	1.28049	1.69742	1.48148	0.985533	1.5493	0.68323	1.26147	0.851852		10.8	1.28692	1.18182	1.33745	1.20072	1.07619	1.67832
		11	0.696721	0.793651	0.344037	0.498489	0.542056	0.561224	0.888611	0.735294	0.536105	0.921053	0.322581	1.40187	0.955882	0.969664	0.538462	1.46739	0.687135	0.750751	0.909091	0.701613	0.852273	0.809414	1.17723	1.53061	1.15385	1.07394	1.36957	0.970962	1.16883	1.18873	0.674157	1.14983	1.54982	0.833333	1.08499	1.71362	0.838509	1.46789	0.740741		11	1.51899	1.36364	1.35802	1.25448	1.1619	1.5035
		11.2	0.532787	0.396825	0.275229	0.558912	0.551402	0.688776	0.876095	0.755167	0.689278	0.789474	0.483871	0.981308	0.931373	0.915493	0.730769	1.63043	0.716374	0.915916	0.954545	0.66129	0.984848	0.838117	1.20957	1.27551	1.24434	0.862676	1.34783	0.916515	0.974026	1.17647	0.543071	1.02787	1.29151	0.462963	1.22061	2.277	1.27329	1.84633	0.851852		11.2	1.49789	0.909091	1.35802	1.41577	1.35238	1.92308
		11.4	0.594262	0.634921	0.412844	0.936556	0.841121	0.816327	0.97622	0.898251	0.95186	0.526316	0.806452	0.638629	0.833333	0.828819	0.615385	1.63043	0.628655	0.975976	0.787879	0.572581	0.890152	0.76349	1.13842	0.918367	1.1991	0.84507	1.13043	0.816697	1.23377	1.23162	0.580524	1.12369	1.14391	0.277778	1.15732	2.277	1.30435	1.78899	0.962963		11.4	1.60338	1.27273	1.41975	1.6129	1.52381	2.55245
		11.6	0.983607	0.952381	0.848624	1.41994	1.18692	1.22449	1.18899	1.03736	0.886214	0.394737	0.967742	0.373832	0.759804	0.796316	0.692308	1.52174	0.687135	0.990991	0.712121	0.572581	0.738636	0.671642	1.2031	1.58163	1.08597	0.774648	0.978261	0.916515	1.23377	1.09681	0.561798	1.02787	0.867159	0.185185	1.01266	2.37089	1.21118	1.61697	1.11111		11.6	1.54008	1.18182	1.39918	1.57706	1.41905	2.93706
		11.8	1.12705	0.952381	1.14679	1.61631	1.34579	1.47959	1.28911	1.07313	0.776805	0.657895	1.77419	0.29595	0.759804	0.785482	0.576923	1.38587	0.774854	0.953453	0.787879	0.629032	0.549242	0.65442	1.16429	1.47959	1.04072	0.985915	1	0.898367	1.16883	1.13971	0.692884	1.01045	0.793358	0.37037	0.913201	1.80751	0.776398	1.16972	1.07407		11.8	1.24473	1.18182	1.35802	1.21864	1.1619	2.48252
		12	1.18852	0.793651	1.39908	1.35952	1.15888	1.60714	1.25156	1.08108	0.700219	1.05263	2.25806	0.638629	0.637255	0.763814	0.5	1.08696	0.774854	0.848348	0.984848	0.733871	0.738636	0.660161	1.13195	1.58163	0.995475	0.950704	0.956522	0.916515	0.844156	1.19485	0.599251	0.897213	0.774908	0.740741	0.922242	1.24413	0.714286	0.997706	0.888889		12	1.30802	1.36364	1.39918	1.00358	1.14286	2.23776
		12.2	1.0041	0.634921	1.16972	1.11782	0.943925	1.32653	1.04506	1.04531	0.776805	1.05263	2.09677	0.965732	0.612745	0.780065	0.538462	0.597826	0.862573	0.735736	1.07576	0.758065	0.92803	0.671642	0.957309	0.918367	0.972851	1.00352	1.02174	0.834846	0.584416	1.1826	0.636704	0.940767	0.811808	0.833333	0.985533	1.12676	0.621118	1.00917	0.62963		12.2	1.28692	1.45455	1.31687	0.860215	1.2	2.30769
		12.4	0.737705	0.555556	0.825688	0.725076	0.738318	0.816327	0.951189	1.11685	0.919037	1.31579	1.45161	1.13707	0.686275	0.84507	0.538462	0.326087	0.877193	0.615616	0.969697	0.830645	0.984848	0.671642	0.892626	0.612245	1.0181	0.739437	1	0.852995	0.779221	1.10294	0.636704	0.879791	0.756458	0.648148	1.03074	1.29108	0.621118	1.05505	0.37037		12.4	1.4346	1.27273	1.11111	0.716846	1.06667	2.0979
		12.6	0.553279	0.555556	0.43578	0.558912	0.64486	0.561224	1.00751	1.1089	0.908096	1.44737	1.12903	1.05919	0.784314	0.861322	0.807692	0.461957	0.906433	0.615616	0.863636	0.790323	1.04167	0.780712	0.963777	0.663265	0.950226	0.915493	0.956522	0.898367	0.844156	1.04167	0.82397	0.97561	0.97786	0.462963	1.19349	1.76056	0.776398	1.11239	0.666667		12.6	1.64557	1.09091	1.06996	0.949821	1.02857	1.74825
		12.8	0.389344	0.238095	0.298165	0.362538	0.542056	0.714286	1.00125	1.02146	0.853392	1.31579	1.12903	0.872274	0.808824	0.893824	0.923077	0.869565	0.891813	0.653153	0.787879	0.790323	0.852273	0.729047	0.886158	0.612245	0.859729	0.792254	0.847826	0.84392	1.36364	1.09069	0.93633	1.03659	1.05166	0.277778	1.29295	2.1831	1.11801	1.18119	0.814815		12.8	1.64557	1.09091	1.09053	1.09319	1.01905	1.32867
		13	0.614754	0.396825	0.43578	0.679758	0.607477	0.892857	0.888611	0.759141	0.667396	1.18421	0.806452	1.04361	0.759804	0.828819	1.23077	0.842391	1.03801	0.705706	0.818182	0.774194	0.965909	0.769231	0.821475	0.561224	0.723982	0.827465	0.913043	0.834846	1.36364	1.14583	1.02996	1.10627	1.16236	0.37037	1.41953	2.51174	1.39752	1.34174	0.962963		13	1.60338	1.54545	1.17284	1.55914	1.2	1.43357
		13.2	0.79918	0.31746	0.619266	0.981873	0.757009	1.02041	0.944931	0.810811	0.645514	1.44737	0.483871	0.872274	0.857843	0.888407	1.57692	0.706522	1.16959	0.735736	1.10606	0.862903	0.814394	0.809414	0.692109	0.714286	0.859729	0.774648	0.913043	0.789474	1.68831	1.14583	0.917603	1.08885	0.867159	0.925926	1.32911	2.74648	1.42857	1.45642	0.777778		13.2	1.28692	1.45455	1.11111	1.34409	1.13333	1.57343
		13.4	0.983607	0.396825	0.59633	1.16314	0.915888	1.09694	1.23279	0.997615	0.754923	1.84211	0.483871	0.5919	0.931373	0.899242	1.76923	0.48913	1.16959	0.848348	1.21212	0.943548	0.965909	0.987371	0.750323	0.510204	1.04072	0.774648	1.15217	0.862069	1.88312	1.16422	0.898876	1.10627	1.03321	0.925926	1.15732	2.25352	1.0559	1.29587	0.666667		13.4	1.39241	1.27273	1.15226	1.00358	1.00952	1.46853
		13.6	0.860656	0.31746	0.59633	0.92145	0.850467	0.943878	1.71464	1.38712	1.05033	2.10526	1.12903	0.233645	1.0049	0.969664	1.65385	0.842391	1.11111	0.930931	1.34848	0.91129	0.92803	0.98163	0.905563	0.663265	1.06335	0.757042	1.17391	0.952813	1.55844	1.17034	0.82397	1.08014	1.16236	0.925926	0.84991	1.69014	0.714286	0.997706	0.703704		13.6	1.66667	1.27273	1.21399	0.896057	1	1.67832
		13.8	0.717213	0.634921	0.573394	0.785498	0.766355	0.994898	1.59574	1.39905	1.15974	1.71053	1.93548	0.327103	0.857843	0.915493	1.26923	1.1413	0.994152	0.960961	1.10606	0.790323	0.94697	0.918485	1.0414	0.663265	0.995475	0.862676	1.45652	0.970962	0.974026	1.23162	0.917603	1.06272	1.32841	0.462963	0.913201	1.31455	0.496894	0.997706	0.851852		13.8	2.00422	1.36364	1.33745	1.20072	1.28571	1.64336
		14	0.860656	0.793651	0.756881	0.936556	0.915888	0.943878	1.27034	1.18839	1.03939	1.18421	1.77419	0.76324	0.735294	0.910076	1.23077	1.08696	0.935673	0.975976	1	0.733871	1.04167	0.861079	1.11902	1.07143	0.882353	0.915493	1.47826	1.00726	0.519481	1.20098	0.88015	1.05401	1.21771	0.462963	1.03978	1.64319	0.745342	1.18119	0.851852		14	2.1519	1.63636	1.70782	2.04301	1.82857	2.37762
		14.2	0.840164	0.873016	0.940367	0.996979	0.88785	1.02041	1.05757	1.11685	0.83151	1.31579	1.77419	1.33956	0.661765	0.877573	0.961538	1.00543	0.804094	1.00601	0.818182	0.669355	1.02273	0.792193	1.14489	1.47959	1.13122	1.02113	1.71739	1.00726	0.38961	1.13358	0.786517	1.00174	1.18081	0.37037	1.17541	1.87793	0.931677	1.35321	0.666667		14.2	2.08861	1.81818	1.97531	2.4552	2.00952	2.41259
		14.4	1.10656	0.714286	1.03211	1.11782	1.06542	0.918367	1.07635	1.05326	0.645514	1.31579	1.93548	1.40187	0.514706	0.872156	0.846154	1.03261	0.745614	0.968468	0.742424	0.66129	0.909091	0.694604	1.27426	1.73469	1.17647	1.09155	1.84783	1.16152	0.844156	1.05392	0.71161	1.0453	1.16236	0.37037	1.08499	1.73709	1.08696	1.29587	0.666667		14.4	1.87764	1.72727	2.13992	2.92115	2.09524	3.39161
		14.6	1.20902	0.714286	1.05505	1.08761	1.06542	0.994898	1.07635	1.07711	0.645514	1.71053	1.93548	1.10592	0.465686	0.877573	0.730769	1.11413	0.672515	0.945946	0.69697	0.620968	0.587121	0.660161	1.25485	1.73469	1.15385	1.10915	1.78261	1.16152	0.649351	1.02328	0.617978	1.02787	0.99631	0.462963	0.931284	1.26761	0.900621	1.15826	0.518519		14.6	1.98312	1.36364	2.16049	2.93907	2.13333	3.56643
		14.8	1.45492	0.873016	0.940367	1.20846	1.28972	0.943878	0.888611	0.973768	0.667396	1.44737	1.29032	0.794393	0.367647	0.872156	0.769231	0.923913	0.672515	0.855856	0.80303	0.693548	0.492424	0.671642	1.14489	1.42857	0.995475	1.16197	1.54348	1.07078	0.714286	1.12745	0.617978	1.03659	0.830258	0.648148	0.958409	1.22066	0.869565	1.12385	0.888889		14.8	1.81435	1.18182	1.97531	2.72401	2.18095	3.4965
		15	1.29098	0.952381	0.733945	1.19335	1.30841	1.12245	0.888611	0.949921	0.842451	1.05263	0.645161	0.981308	0.514706	0.92091	0.923077	0.733696	0.818713	0.893393	0.939394	0.693548	0.587121	0.76349	0.957309	0.969388	1.1086	0.985915	1.45652	0.92559	0.454545	1.15809	0.580524	0.932056	0.738007	1.38889	1.14828	1.64319	1.24224	1.19266	1.18519		15	1.70886	1.27273	1.66667	2.00717	1.97143	2.7972
		15.2	1.04508	0.952381	0.733945	1.11782	1.15888	1.02041	0.882353	0.941971	0.908096	0.921053	0.645161	0.950156	0.637255	0.926327	0.615385	0.842391	0.847953	0.833333	1.12121	0.66129	0.719697	0.786452	0.983182	1.17347	1.22172	0.96831	1.3913	0.889292	0.779221	1.17647	0.617978	1.03659	0.793358	1.75926	1.3472	1.94836	1.36646	1.26147	1.7037		15.2	1.4135	1.81818	1.31687	1.37993	1.6381	2.30769
		15.4	0.963115	0.952381	0.848624	1.34441	1.18692	1.47959	0.913642	0.870429	0.787746	0.526316	1.12903	0.638629	0.710784	0.95883	0.769231	1.03261	0.789474	0.893393	1	0.556452	0.643939	0.855339	1.05433	1.07143	1.1086	0.897887	1.47826	0.961887	1.03896	1.10907	0.692884	1.26307	0.904059	1.94444	1.32911	1.69014	1.36646	1.22706	1.7037		15.4	1.4346	1.81818	1.19342	0.949821	1.39048	2.34266
		15.6	0.819672	0.873016	0.963303	1.17825	0.971963	1.45408	0.819775	0.790938	0.503282	1.05263	1.12903	0.280374	0.882353	0.964247	0.961538	1.19565	0.628655	0.960961	0.939394	0.604839	0.568182	0.832377	1.17076	1.12245	1.0181	0.827465	1.54348	0.952813	1.49351	1.09681	0.805243	1.43728	1.03321	1.2037	1.25678	1.71362	1.21118	1.23853	1.44444		15.6	1.56118	2	1.21399	1.09319	1.31429	1.81818
		15.8	0.67623	0.952381	1.14679	1.01208	0.869159	1.40306	1.12641	0.977742	0.4814	1.05263	1.12903	0.560748	0.735294	0.99675	1.07692	1.30435	0.628655	1.03604	0.787879	0.66129	0.530303	0.86682	1.21604	0.765306	1.1086	0.862676	1.73913	1.01633	1.68831	1.21936	1.1236	1.41115	1.23616	1.2037	1.25678	1.69014	1.18012	1.29587	1.33333		15.8	1.56118	1.81818	1.21399	1.23656	1.19048	1.81818
		16	0.57377	0.793651	1.03211	0.800604	0.747664	1.22449	1.40801	1.14865	0.700219	1.18421	0.967742	0.981308	0.661765	0.931744	1.07692	1.33152	0.672515	1.05856	0.909091	0.741935	0.587121	0.843858	1.20957	1.17347	1.1086	0.897887	1.67391	0.980036	1.81818	1.21324	1.1985	1.27178	1.49446	1.48148	1.24774	2.01878	1.21118	1.27294	1.18519		16	1.94093	2.36364	1.56379	1.95341	1.5619	2.44755
		16.2	0.819672	0.793651	0.940367	0.81571	0.719626	1.17347	1.44556	1.20827	0.897155	1.05263	0.806452	1.33956	0.441176	0.877573	0.846154	1.05978	0.804094	1.1036	1.06061	0.798387	0.719697	0.86682	1.10608	1.58163	1.06335	0.897887	1.65217	0.989111	1.23377	1.13971	1.14232	0.984321	1.30996	1.48148	1.14828	1.64319	0.931677	1.10092	1.14815		16.2	1.96203	1.90909	1.8107	1.97133	1.75238	3.21678
		16.4	0.922131	0.714286	0.756881	1.0423	0.850467	1.30102	1.43304	1.22417	0.929978	1.18421	1.45161	1.49533	0.367647	0.769231	0.807692	1.03261	0.964912	1.02102	1.30303	0.846774	0.833333	0.861079	0.918499	1.58163	0.837104	0.757042	1.36957	0.84392	0.779221	0.98652	0.76779	0.792683	1.08856	1.38889	1.05787	1.38498	0.962733	1.02064	1.11111		16.4	1.94093	1.90909	1.893	2.04301	1.98095	3.32168
		16.6	1.14754	0.793651	0.756881	1.07251	0.88785	1.14796	1.33917	1.23211	0.820569	0.921053	1.6129	1.24611	0.318627	0.758397	0.730769	1.1413	1.11111	0.975976	1.22727	0.91129	0.94697	0.987371	0.899094	1.42857	0.746606	0.721831	1.21739	0.771325	0.25974	0.827206	0.561798	0.662021	0.645756	1.01852	1.07595	1.12676	0.962733	1.08945	1.2963		16.6	1.70886	1.36364	1.68724	1.89964	1.89524	3.32168
		16.8	0.963115	0.714286	0.779817	0.981873	0.850467	0.994898	1.22653	1.1089	0.667396	0.657895	1.6129	0.76324	0.318627	0.769231	0.769231	1.22283	1.08187	0.893393	1.01515	0.870968	1.02273	0.958668	0.918499	1.02041	0.791855	0.757042	1.06522	0.84392	0.12987	0.96201	0.449438	0.679443	0.682657	0.740741	1.22966	1.19718	0.993789	1.19266	1.48148		16.8	1.51899	1.45455	1.48148	1.79211	1.64762	2.51748
		17	0.963115	0.714286	0.711009	0.725076	0.766355	0.790816	0.882353	0.894277	0.536105	0.657895	0.967742	0.404984	0.416667	0.763814	0.769231	1.08696	0.964912	0.885886	0.757576	0.790323	0.92803	0.849598	1.16429	1.42857	0.837104	1.07394	1.28261	1.11615	0.454545	1.01103	0.374532	0.601045	0.608856	0.277778	1.24774	1.26761	1.08696	1.12385	1.55556		17	1.62447	1.18182	1.3786	1.77419	1.47619	2.72727
		17.2	0.881148	0.714286	0.733945	0.679758	0.747664	0.510204	0.876095	0.914149	0.700219	0.789474	0.483871	0.373832	0.465686	0.758397	0.538462	0.788043	0.730994	0.780781	0.681818	0.669355	0.719697	0.677382	1.31307	1.58163	0.927602	1.14437	1.52174	1.37931	0.454545	1.21324	0.449438	0.54007	0.553506	0	1.19349	1.33803	1.18012	1.02064	1.33333		17.2	1.51899	1.09091	1.31687	1.54122	1.24762	2.44755
		17.4	0.983607	0.634921	0.825688	0.861027	1.00935	0.612245	1.04506	0.973768	0.908096	0.921053	0.645161	0.404984	0.465686	0.71506	0.5	0.978261	0.614035	0.645646	0.712121	0.677419	0.681818	0.729047	1.31307	2.14286	0.904977	1.12676	1.47826	1.34301	0.714286	1.12745	0.617978	0.644599	0.461255	0.0925926	1.01266	1.22066	1.36646	0.883028	1.11111		17.4	1.4557	0.909091	1.15226	1.43369	1.10476	2.7972
		17.6	0.942623	0.555556	0.87156	0.92145	1.00935	0.816327	1.15144	0.945946	1.02845	0.789474	0.645161	0.264798	0.637255	0.758397	0.576923	1.03261	0.526316	0.533033	0.787879	0.693548	0.700758	0.740528	1.24838	2.09184	0.882353	0.915493	1.47826	1.27042	0.519481	1.02328	0.749064	0.749129	0.516605	0.0925926	0.958409	1.12676	1.21118	0.951835	0.740741		17.6	1.32911	1.09091	1.15226	1.30824	1.01905	2.65734
		17.8	0.758197	0.238095	0.87156	0.830816	0.897196	0.892857	1.02628	0.77504	0.940919	1.05263	0.806452	0.124611	0.588235	0.769231	0.615385	1.25	0.614035	0.555556	0.80303	0.709677	0.814394	0.706085	1.11255	1.83673	0.859729	0.809859	1.3913	1.12523	0.909091	1.04779	0.71161	0.879791	0.774908	0.648148	0.985533	1.07981	1.14907	0.986239	0.703704		17.8	1.01266	1.27273	1.04938	1.11111	0.952381	2.23776
		18	0.594262	0.396825	0.940367	0.81571	0.728972	0.790816	1.09512	0.937997	0.995624	1.31579	0.967742	0.249221	0.661765	0.828819	0.5	1.25	0.643275	0.600601	0.818182	0.701613	0.719697	0.671642	1.15136	1.27551	0.723982	0.774648	1.47826	1.098	1.36364	1.06005	0.82397	0.949477	1.01476	1.2037	0.994575	1.24413	1.18012	1.06651	0.703704		18	1.26582	1.36364	1.19342	1.39785	1.12381	2.69231
		18.2	0.409836	0.238095	0.665138	0.694864	0.53271	0.561224	1.10138	1.01351	1.05033	1.71053	1.29032	0.498442	0.514706	0.839653	0.384615	1.30435	0.672515	0.743243	0.757576	0.685484	0.738636	0.706085	1.11255	1.07143	0.678733	0.985915	1.45652	1.12523	1.2987	1.21936	0.992509	1.10627	1.07011	2.96296	1.00362	1.3615	1.0559	1.06651	1		18.2	1.35021	1.45455	1.35802	1.46953	1.2381	3.21678
		18.4	0.307377	0.47619	0.573394	0.528701	0.429907	0.484694	0.9199	0.997615	0.95186	1.57895	1.45161	0.919003	0.514706	0.828819	0.615385	1.19565	0.643275	0.855856	0.818182	0.741935	0.719697	0.740528	1.23545	1.53061	0.791855	1.23239	1.41304	1.05263	1.23377	1.20098	1.1236	1.11498	0.922509	2.96296	1.12116	1.59624	1.45963	1.22706	1.48148		18.4	1.62447	1.18182	1.56379	1.79211	1.45714	3.77622
		18.6	0.307377	0.396825	0.344037	0.498489	0.429907	0.663265	0.876095	0.890302	0.733042	1.84211	1.12903	1.04361	0.441176	0.790899	0.615385	0.951087	0.657895	0.945946	0.833333	0.741935	0.700758	0.740528	1.12549	1.63265	0.791855	1.25	1.26087	0.852995	0.909091	1.26838	1.01124	1.03659	0.885609	2.77778	1.27486	1.43192	1.39752	1.22706	1.59259		18.6	1.51899	1	1.70782	1.59498	1.44762	3.67133
		18.8	0.635246	0.714286	0.43578	0.906344	0.82243	1.07143	0.988736	1.01351	0.678337	1.71053	0.967742	1.15265	0.343137	0.774648	0.692308	0.706522	0.774854	1.04354	0.954545	0.806452	0.852273	0.769231	1.03493	1.22449	0.769231	0.985915	1.13043	0.807623	1.16883	1.18873	0.88015	1.0453	0.922509	1.2963	1.32911	1.4554	1.64596	1.13532	1.59259		18.8	1.49789	0.636364	1.56379	1.64875	1.30476	3.11189
		19	0.983607	0.634921	0.527523	1.49547	1.15888	1.40306	1.17647	1.1089	0.897155	1.71053	1.12903	1.32399	0.367647	0.790899	0.884615	0.516304	0.906433	0.983483	1.10606	0.935484	0.984848	0.935706	0.87969	0.663265	0.701357	0.880282	1.23913	0.862069	1.42857	1.17034	0.898876	1.22822	1.01476	1.57407	1.12116	1.12676	1.08696	0.917431	1.07407		19	1.4557	0.727273	1.48148	1.55914	1.08571	2.7972
		19.2	1.27049	0.793651	1.12385	1.72205	1.40187	1.53061	0.938673	0.985692	0.973742	1.18421	0.967742	1.58879	0.294118	0.763814	1.03846	0.48913	0.950292	0.990991	1.28788	0.959677	1.04167	0.889782	0.873221	0.765306	0.81448	0.950704	1.23913	1.06171	1.62338	1.12132	0.992509	1.38502	1.05166	1.48148	1.01266	1.03286	0.838509	0.837156	0.962963		19.2	1.60338	1	1.39918	1.45161	0.971429	2.58741
		19.4	1.12705	0.555556	1.30734	1.60121	1.35514	1.30102	0.907384	0.850556	1.03939	1.18421	0.967742	1.40187	0.318627	0.742145	1.15385	0.625	0.994152	0.923423	1.30303	0.991935	0.871212	0.895522	0.918499	1.02041	0.859729	0.96831	1.30435	0.970962	1.42857	1.1152	0.93633	1.32404	1.05166	1.66667	0.96745	0.938967	0.776398	0.768349	0.851852		19.4	1.70886	1.09091	1.64609	1.48746	1.1619	2.9021
		19.6	0.963115	0.555556	1.2844	1.3142	1.23364	1.45408	0.9199	0.922099	1.13786	0.921053	0.483871	1.05919	0.269608	0.731311	0.807692	1.00543	0.847953	0.983483	1.10606	0.862903	0.738636	0.780712	0.970246	1.02041	0.837104	1.03873	1.52174	1.12523	0.844156	1.04167	0.749064	1.01916	0.848708	0.833333	1.01266	0.962441	0.776398	0.860092	1.22222		19.6	1.77215	1.36364	1.7284	1.34409	1.27619	2.65734
		19.8	0.778689	0.31746	0.802752	1.19335	1.05607	1.40306	1.14518	1.04928	1.34573	0.657895	0.483871	0.732087	0.318627	0.752979	0.5	1.08696	0.730994	0.908408	0.848485	0.830645	0.662879	0.838117	1.03493	1.02041	0.904977	1.10915	1.6087	1.16152	0.584416	0.968137	0.543071	0.810105	0.571956	0.555556	1.10307	0.985915	0.931677	0.963303	1.40741		19.8	1.49789	1.72727	1.41975	1.2724	1.15238	2.27273
		20	0.717213	0.31746	0.848624	1.01208	0.953271	1.30102	0.957447	1.01749	1.2035	0.789474	0.322581	0.700935	0.343137	0.769231	0.230769	1.25	0.526316	0.870871	0.757576	0.717742	0.625	0.729047	1.20957	1.17347	0.995475	1.30282	1.67391	1.21597	0.844156	1.1152	0.524345	0.75784	0.553506	0.277778	1.13924	0.985915	0.745342	1.07798	1.55556		20	1.39241	2.18182	1.21399	0.985663	0.980952	1.57343
		20.2	0.614754	0.15873	0.711009	0.861027	0.803738	1.19898	0.882353	0.930048	0.962801	0.789474	0.483871	0.514019	0.367647	0.752979	0.230769	1.19565	0.526316	0.825826	0.772727	0.58871	0.662879	0.660161	1.11255	1.22449	0.950226	1.12676	1.23913	0.980036	1.49351	1.20098	0.674157	0.897213	0.793358	0.555556	1.15732	1.24413	0.652174	1.04358	1.37037		20.2	1.28692	2.18182	1.11111	1.07527	0.971429	1.43357
		20.4	0.819672	0.15873	0.802752	0.785498	0.813084	1.19898	0.750939	0.854531	0.71116	1.18421	0.645161	0.389408	0.269608	0.698808	0.423077	1.38587	0.614035	0.893393	0.893939	0.58871	0.681818	0.579793	1.17723	1.42857	0.791855	0.985915	1.17391	0.92559	1.42857	1.18873	0.730337	1.01045	1.16236	0.462963	1.03978	1.31455	0.68323	1.03211	1.14815		20.4	1.28692	2.27273	1.23457	1.29032	1.1619	1.43357
		20.6	0.778689	0.15873	0.642202	0.800604	0.82243	1.53061	0.907384	0.81876	0.864333	0.657895	0.806452	0.233645	0.294118	0.709642	0.461538	0.978261	0.599415	0.900901	0.878788	0.620968	0.719697	0.602755	1.08668	1.73469	0.678733	1.00352	1.26087	1.05263	1.1039	1.04167	0.749064	0.923345	1.10701	0.555556	0.931284	1.31455	0.993789	1.02064	1.11111		20.6	1.39241	2.18182	1.31687	1.57706	1.2381	1.43357
		20.8	0.860656	0.15873	0.688073	0.936556	0.915888	1.19898	0.963705	0.747218	0.765864	1.05263	0.806452	0.311526	0.269608	0.725894	0.346154	0.652174	0.540936	0.833333	0.893939	0.653226	0.625	0.65442	1.07374	2.09184	0.723982	1.00352	1.43478	1.07985	0.584416	0.96201	0.580524	0.731707	0.922509	0.462963	0.913201	1.26761	1.27329	0.974771	1.14815		20.8	1.87764	2.09091	1.33745	1.77419	1.47619	1.99301
		21	0.79918	0	0.550459	1.13293	0.869159	0.382653	0.957447	0.715421	0.492341	1.18421	0.483871	0.46729	0.220588	0.747562	0.115385	0.326087	0.394737	0.608108	0.818182	0.483871	0.454545	0.75775	0.795602	1.9898	0.746606	0.84507	1.36957	0.898367	0.38961	0.974265	0.449438	0.470383	0.553506	0.555556	0.976492	1.5493	1.30435	0.894495	1.33333		21	2.78481	1.63636	1.41975	2.31183	2.17143	3.25175
[truncated: 67 more columns]

## Sheet: Figure 2d (right)
Figure 2d (right)
		OI+																																															OI-
		S																							Sph																								S
		Time (s)	Unit 1	Unit 2	Unit 3	Unit 4	Unit 5	Unit 6	Unit 7	Unit 8	Unit 9	Unit 10	Unit 11	Unit 12	Unit 13	Unit 14	Unit 15	Unit 16	Unit 17	Unit 18	Unit 19	Unit 20	Unit 21		Time (s)	Unit 1	Unit 2	Unit 3	Unit 4	Unit 5	Unit 6	Unit 7	Unit 8	Unit 9	Unit 10	Unit 11	Unit 12	Unit 13	Unit 14	Unit 15	Unit 16	Unit 17	Unit 18	Unit 19	Unit 20	Unit 21			Time (s)
		0.2	0.666667	2.38636	1.2605	0.487805	1.60714	0	1.875	0.681818	0.847826	1.30923	1.88742	0.722892	0.666667	0	1.14173	0.458716	1.27729	1.19205	1.0643	0.869565	1.93548		0.2	1.05469	1	0.186335	1.27358	0.882353	0.394737	0	1.81818	1.28817	0.733333	0.401786	0.512195	1.42857	3.46154	1.44018	0.64557	1.42373	0.501969	0.397878	1.2	1.62162			0.2
		0.4	1.05556	1.59091	1.09244	1.17886	0.892857	0.915493	0.9375	0.909091	0.728261	1.23441	1.22517	0.60241	0.444444	0.6	0.944882	0.382263	0.906114	0.949227	0.898004	0.869565	1.82796		0.4	0.625	1.66667	0.776398	1.32075	0.294118	0.855263	0	1.06061	0.887405	0.744444	0.379464	0.634146	1.19048	2.30769	1.10044	0.721519	1.25424	0.748031	0.71618	1.2	1.30631			0.4
		0.6	1.05556	1.70455	1.02941	1.34146	0.892857	1.12676	0.46875	0.909091	0.608696	1.09726	0.794702	0.662651	0.888889	1	0.839895	0.389908	0.611354	0.838852	0.97561	1.01449	1.66667		0.6	0.546875	1.5	0.962733	1.03774	0	1.18421	0	0.454545	0.601145	0.655556	0.334821	0.707317	0.714286	1.92308	0.952733	0.873418	1.30508	0.875984	1.08753	1.2	1.17117			0.6
		0.8	0.666667	1.47727	0.987395	1.17886	1.25	1.05634	0.9375	0.681818	0.619565	0.897756	0.728477	0.722892	1.77778	0.8	0.78084	0.412844	0.731441	0.794702	0.964523	1.08696	1.29032		0.8	0.585938	1.5	0.993789	0.943396	0	1.25	0	0.606061	0.591603	0.766667	0.691964	0.878049	0.714286	1.92308	0.716396	0.892405	1.37288	0.875984	1.2069	0.8	1.12613			0.8
		1	0.444444	1.59091	1.17647	0.934959	1.25	0.915493	0.9375	0.568182	0.619565	1.39651	1.3245	1.56627	2.44444	0.8	0.406824	0.447248	0.873362	0.84989	0.886918	1.23188	1.1828		1	0.742188	1.33333	0.962733	0.754717	0	1.11842	0	0.454545	0.658397	0.766667	1.04911	0.829268	0.47619	1.53846	0.753323	0.816456	1.13559	0.787402	1.00796	0.6	1.08108			1
		1.2	0.444444	1.02273	1.34454	0.894309	0.714286	1.05634	1.09375	0.568182	0.532609	1.25935	1.29139	1.3253	2.11111	0.6	0.249344	0.458716	0.982533	0.871965	0.687361	0.869565	0.913978		1.2	0.703125	1.16667	0.869565	0.990566	0.294118	1.05263	0	0.454545	0.982824	1.05556	1.29464	0.853659	0.714286	0.769231	0.930576	0.702532	0.966102	0.875984	0.862069	0.4	1.03604			1.2
		1.4	0.444444	0.909091	1.32353	0.894309	0.714286	0.985915	0.78125	0.681818	0.673913	1.1596	1.12583	1.3253	1.33333	1.6	0.314961	0.611621	0.906114	0.971302	0.809313	0.869565	1.02151		1.4	0.703125	0.833333	0.745342	0.896226	0.588235	1.44737	0	0.454545	1.05916	1.13333	1.09375	1.12195	0.47619	1.15385	1.00443	0.696203	1	1.00394	1.03448	0.8	1.12613			1.4
		1.6	0.555556	1.25	1.36555	0.731707	0.714286	0.915493	0.78125	0.681818	1.17391	0.673317	0.827815	0.481928	1	1.2	0.439633	0.890673	0.829694	1.03753	1.01996	0.507246	1.02151		1.6	0.742188	0.666667	0.559006	0.943396	1.17647	1.31579	0	1.36364	1.11641	0.922222	0.736607	1.2439	0.47619	1.15385	1.00443	0.778481	1.20339	1.28937	1.48541	1.6	1.21622			1.6
		1.8	0.611111	1.70455	1.09244	0.609756	0.892857	0.56338	0.46875	0.681818	1.70652	0.947631	1.15894	0.843373	1.22222	1.6	0.446194	1.17355	0.927948	1.09272	1.36364	0.797101	1.12903		1.8	0.703125	1.16667	0.714286	0.801887	0.882353	1.05263	0	1.66667	1.05916	0.788889	0.669643	1.36585	0.238095	1.53846	0.731167	0.816456	1.27119	1.53543	1.6313	1.4	1.08108			1.8
		2	0.777778	1.93182	1.09244	0.650407	0.714286	0.492958	0.625	0.795455	1.73913	1.03491	1.09272	0.903614	1	0.8	0.866142	1.38379	1.15721	1.22517	1.50776	0.724638	1.02151		2	1.01562	1.5	0.962733	0.943396	0.588235	0.855263	0	1.66667	0.954198	0.811111	0.915179	1.43902	0.47619	0.769231	0.731167	0.765823	1.27119	1.47638	1.35279	1.6	1.03604			2
		2.2	0.944444	2.15909	1.0084	0.934959	1.07143	0.28169	0.78125	1.02273	1.21739	1.00998	1.02649	0.903614	0.777778	1	1.47638	1.34939	1.17904	1.26932	1.52993	1.08696	1.12903		2.2	1.09375	1.16667	0.962733	1.13208	0	0.986842	2.5	1.06061	0.849237	1	0.959821	1.26829	0.714286	0.769231	0.937962	0.71519	0.949153	1.19094	0.822281	1	0.720721			2.2
		2.4	1.11111	1.36364	0.966387	0.97561	1.07143	0.492958	1.5625	1.36364	1.01087	0.798005	0.695364	0.662651	0.222222	0.6	1.8832	1.28058	1.20087	1.28035	1.26386	1.23188	1.07527		2.4	1.28906	0.833333	0.807453	1.13208	0	0.986842	3.75	1.06061	0.830153	0.955556	0.9375	1	1.19048	0.769231	1.32201	0.626582	0.779661	0.807087	0.464191	1	0.945946			2.4
		2.6	1.33333	0.909091	0.92437	1.17886	1.42857	0.492958	1.09375	1.36364	0.934783	0.860349	0.827815	0.60241	0.333333	0.8	1.98819	1.16972	0.99345	1.03753	0.931264	1.30435	1.12903		2.6	1.25	0.666667	0.465839	1.32075	0.588235	0.986842	3.75	0.909091	1.04962	1.02222	0.714286	0.463415	1.90476	1.53846	1.46972	0.632911	0.627119	0.620079	0.344828	0.6	1.03604			2.6
		2.8	1.55556	0.454545	1.0084	1.13821	0.892857	0.633803	1.09375	1.36364	0.923913	0.822943	0.596026	0.662651	0.333333	0.8	1.59449	1.10092	0.906114	0.816777	0.620843	1.08696	0.913978		2.8	1.21094	0.5	0.745342	0.943396	1.76471	0.986842	2.5	0.606061	1.25954	1.04444	1.07143	0.463415	1.90476	1.15385	1.43279	0.601266	0.745763	0.561024	0.477454	0.4	1.30631			2.8
		3	1.66667	0.568182	1.0084	1.50407	1.42857	0.84507	0.625	1.02273	0.826087	0.84788	0.629139	0.542169	0.666667	1.2	1.10236	1.05505	0.873362	0.673289	0.59867	0.869565	0.967742		3	1.21094	0.833333	1.30435	0.990566	2.05882	1.18421	1.25	0.454545	1.25954	1.12222	1.38393	0.853659	1.66667	0.769231	1.05613	0.721519	0.898305	0.738189	0.755968	0.6	1.12613			3
		3.2	1.66667	0.454545	0.840336	1.26016	1.07143	1.19718	0.625	1.25	0.858696	0.773067	0.430464	0.421687	0.666667	0.8	0.748031	0.967125	0.753275	0.684327	0.620843	1.01449	0.806452		3.2	1.21094	1.33333	2.04969	0.943396	1.76471	0.855263	1.25	0.454545	1.11641	0.966667	1.33929	1.21951	0.952381	0.384615	0.856721	0.924051	1.13559	0.905512	1.18037	0.6	0.900901			3.2
		3.4	1.38889	0.227273	0.609244	1.26016	1.42857	1.5493	0.625	0.909091	0.913043	0.822943	0.695364	0.722892	0.777778	0.8	0.767717	1.00153	0.917031	0.89404	0.798226	1.15942	0.806452		3.4	1.17188	1.33333	1.92547	0.943396	1.47059	0.723684	0	0.909091	0.772901	0.822222	0.9375	1.12195	0.714286	0.769231	0.753323	1.53797	1.11864	1.16142	1.36605	1	0.810811			3.4
		3.6	1.16667	0.340909	0.588235	1.01626	0.892857	2.04225	1.25	1.36364	0.923913	1.14713	1.22517	1.62651	0.777778	1	1.3189	1.03211	1.01528	1.08168	1.08647	1.23188	0.913978		3.6	1.09375	1	1.30435	1.08491	1.76471	0.723684	0	1.36364	0.868321	1.07778	0.714286	0.926829	1.19048	1.15385	0.960118	2.13291	1.08475	1.04331	1.28647	1.6	0.810811			3.6
		3.8	0.777778	0.568182	0.693277	1.34146	1.07143	2.25352	1.40625	1.13636	0.934783	1.40898	1.92053	2.3494	0.777778	1.2	1.41076	1.03211	1.14629	1.16998	1.25277	1.5942	1.1828		3.8	0.898438	0.333333	0.621118	0.990566	1.76471	0.921053	0	1.66667	0.925573	0.933333	0.870536	0.682927	1.19048	1.53846	1.18168	2.62025	1.01695	1.06299	1.2069	1.6	0.990991			3.8
		4	0.555556	0.795455	0.777311	1.13821	1.25	2.32394	1.09375	1.13636	1.27174	1.73317	2.38411	2.40964	0.555556	1	1.42388	1.02829	1.01528	1.16998	1.37472	1.37681	1.12903		4	0.78125	0.333333	0.496894	0.849057	1.76471	1.11842	1.25	1.36364	1.22137	1.08889	1.25	0.878049	1.66667	1.53846	1.15214	2.6962	1.0339	0.797244	1.04775	1.4	1.03604			4
		4.2	0.5	1.13636	0.945378	0.934959	1.42857	1.69014	0.3125	0.909091	1.32609	1.59601	2.11921	2.10843	0.444444	0.4	1.00394	1.07034	0.873362	1.07064	1.03104	1.44928	1.1828		4.2	0.625	0.333333	0.52795	0.896226	1.17647	0.986842	1.25	1.36364	1.29771	0.888889	1.62946	1.07317	1.66667	1.53846	1.05613	2.53165	0.915254	0.669291	0.994695	1.8	1.21622			4.2
		4.4	0.888889	1.13636	0.987395	0.650407	1.42857	1.76056	0.15625	1.47727	1.25	1.23441	1.62252	1.56627	0.333333	0.4	0.951444	1.16972	0.895197	1.0596	0.997783	1.01449	1.12903		4.4	0.46875	0.666667	0.621118	1.03774	1.17647	0.921053	1.25	1.36364	1.19275	1.23333	1.89732	1.21951	2.38095	0.769231	0.937962	2.43038	0.779661	0.531496	0.769231	1.6	1.21622			4.4
		4.6	1.38889	1.02273	0.798319	0.569106	0.892857	1.47887	0.3125	2.04545	0.76087	0.897756	1.02649	1.3253	0.666667	0.6	1.41732	1.31498	0.895197	1.07064	1.04213	1.15942	1.23656		4.6	0.664062	1	0.807453	1.08491	0.882353	0.723684	0	1.36364	0.954198	1.22222	1.875	1	2.85714	1.15385	1.09306	2.29114	0.728814	0.541339	0.676393	1.6	1.03604			4.6
		4.8	1.55556	1.59091	0.798319	0.609756	1.42857	1.69014	0.3125	2.27273	0.586957	0.561097	0.562914	0.783133	1.11111	0.6	1.92913	1.54052	0.884279	1.09272	1.15299	0.869565	1.23656		4.8	0.703125	1	0.807453	0.896226	1.47059	0.592105	0	0.909091	0.515267	1.05556	1.49554	0.731707	3.09524	1.15385	0.960118	2.33544	0.661017	0.570866	0.557029	1.4	1.03604			4.8
		5	1.33333	1.59091	1.02941	0.487805	1.42857	1.12676	1.25	1.93182	0.597826	0.461347	0.264901	0.421687	1.44444	0.6	1.79134	1.75841	0.818777	1.12583	1.2306	0.797101	1.29032		5	0.664062	1	0.931677	0.990566	2.35294	0.986842	0	0.606061	0.362595	0.866667	1.09375	0.634146	2.14286	1.53846	0.982275	2.31013	0.644068	0.551181	0.636605	1.8	1.03604			5
		5.2	1.05556	1.59091	1.30252	0.813008	1.96429	0.985915	1.40625	1.13636	0.945652	0.53616	0.529801	0.60241	1.44444	1	1.36483	1.92661	1.01528	1.13687	1.16408	0.507246	1.23656		5.2	0.664062	0.833333	0.68323	1.27358	2.05882	1.25	0	0.454545	0.324427	0.7	0.825893	0.804878	0.952381	1.15385	0.827179	2.46203	0.728814	0.816929	1.15385	2.2	1.17117			5.2
		5.4	0.888889	0.795455	1.53361	0.97561	1.25	0.774648	1.25	1.36364	1.30435	0.985037	1.02649	0.903614	0.777778	0.8	1.25984	1.71636	0.982533	1.07064	1.0643	0.434783	0.967742		5.4	0.625	0.833333	0.745342	1.17925	1.47059	1.77632	0	0.909091	0.381679	0.677778	0.78125	0.731707	0	1.53846	0.827179	2.43671	0.830508	1.02362	1.71088	2.6	1.08108			5.4
		5.6	0.722222	0.795455	1.30252	1.17886	1.25	0.56338	0.625	1.47727	1.40217	1.19701	1.22517	1.20482	0.666667	0.8	1.33858	1.44113	0.895197	1.01545	0.78714	0.217391	0.913978		5.6	0.664062	0.5	0.714286	1.13208	0.588235	1.64474	1.25	1.21212	0.591603	0.644444	0.825893	0.853659	0.238095	1.92308	0.70901	2.47468	0.830508	1.17126	1.90981	3.4	0.945946			5.6
		5.8	0.555556	0.681818	1.0084	1.01626	1.25	0.633803	0.3125	1.81818	1.3587	1.33416	1.0596	1.08434	0.333333	0.4	1.15486	1.10856	0.567686	0.871965	0.643016	0.362319	0.806452		5.8	0.546875	0.833333	1.14907	1.32075	3.52941	1.51316	2.5	1.66667	0.896947	0.744444	1.25	0.853659	0.714286	2.69231	0.834564	2.31646	0.830508	1.00394	1.48541	3.4	0.810811			5.8
		6	0.388889	0.909091	0.693277	1.01626	2.14286	0.56338	1.40625	1.70455	1.02174	1.05985	0.629139	0.783133	0.888889	0.6	0.82021	0.986239	0.58952	1.15894	0.720621	0.362319	0.806452		6	0.625	1	1.52174	1.65094	3.82353	1.18421	6.25	1.21212	1.35496	0.8	1.25	0.829268	1.42857	2.30769	1.00443	2.31013	0.79661	0.856299	1.16711	3.2	0.855856			6
		6.2	0.666667	1.47727	0.651261	1.17886	1.78571	0.633803	1.25	1.47727	1.05435	1.04738	0.596026	0.783133	0.777778	0.8	0.636483	0.948012	0.600437	1.26932	0.842572	0.57971	0.752688		6.2	0.898438	1	1.86335	1.36792	3.82353	1.38158	6.25	0.909091	1.5458	0.833333	1.22768	0.634146	1.66667	1.92308	0.805022	2.32278	1.01695	0.757874	1.02122	2.6	0.900901			6.2
		6.4	0.777778	1.70455	0.714286	1.13821	1.78571	0.56338	1.25	1.70455	0.902174	1.04738	0.728477	1.3253	1.33333	1.2	0.748031	0.875382	0.884279	1.4128	0.920177	0.57971	1.02151		6.4	0.859375	0.666667	2.23602	1.13208	0.882353	1.11842	10	0.757576	1.47901	0.888889	1.11607	0.536585	1.42857	1.53846	0.672083	2.29747	1.0339	0.954724	1.18037	2	1.03604			6.4
		6.6	1.11111	1.47727	0.819328	1.05691	0.714286	0.915493	0.15625	1.13636	1.33696	1.14713	1.22517	1.62651	1.22222	1.6	0.853018	0.818043	0.982533	1.22517	0.964523	0.797101	1.23656		6.6	1.01562	1	2.73292	1.03774	1.17647	1.11842	10	0.909091	0.944656	1.16667	1.33929	0.804878	1.66667	1.15385	0.583456	2.05063	1.18644	1.07283	1.06101	1.6	0.945946			6.6
		6.8	1.11111	1.02273	1.0084	0.853659	1.07143	0.915493	0.46875	1.02273	1.42391	1.17207	1.39073	1.38554	1.22222	1.2	0.846457	0.791284	0.971616	1.02649	0.853659	0.724638	1.23656		6.8	1.05469	1.33333	3.57143	1.27358	1.17647	0.723684	13.75	1.06061	0.772901	1.12222	1.5625	1.17073	1.42857	1.15385	0.893648	1.86709	1.27119	1.25984	1.45889	1.8	1.03604			6.8
		7	1.33333	0.909091	1.02941	0.853659	0.892857	1.19718	0.46875	0.568182	1.46739	0.985037	1.19205	0.662651	1.11111	0.8	0.551181	0.894495	0.818777	0.905077	0.875831	0.652174	1.02151		7	1.21094	2.5	4.34783	1.13208	1.17647	0.855263	10	0.909091	0.706107	0.922222	1.22768	1.19512	1.90476	0.769231	0.901034	1.68987	1.37288	1.27953	1.55172	2.2	1.03604			7
		7.2	1.27778	0.909091	0.966387	1.09756	0.892857	0.774648	0.46875	0.681818	1.19565	0.897756	0.927152	0.722892	1.44444	0.8	0.439633	0.925076	0.622271	0.827815	0.78714	0.434783	1.07527		7.2	1.21094	2.66667	4.7205	0.943396	0.882353	1.18421	7.5	1.36364	0.811069	0.744444	1.11607	1.2439	1.66667	1.53846	0.967504	1.77215	1.61017	1.29921	1.76393	1.8	1.12613			7.2
		7.4	1.22222	0.795455	1.07143	1.13821	0.892857	0.985915	0.3125	0.681818	1.03261	0.910224	0.89404	1.38554	1.33333	1	0.551181	0.990061	0.840611	0.971302	1.01996	0.507246	1.29032		7.4	0.976562	3.66667	4.47205	0.801887	2.05882	1.05263	2.5	1.36364	0.868321	0.977778	1.27232	1.17073	1.66667	2.30769	1.18907	1.62658	1.61017	1.24016	1.59151	2.4	1.26126			7.4
		7.6	1.05556	1.47727	1.4916	1.38211	1.25	0.774648	0.3125	1.02273	1.28261	1.19701	1.22517	2.04819	1.11111	1.2	0.813648	0.898318	1.05895	1.00442	1.13082	0.942029	1.34409		7.6	0.898438	3.33333	4.84472	0.896226	2.94118	0.986842	2.5	1.51515	0.992366	0.944444	1.25	1.26829	0.952381	2.30769	1.7356	1.64557	1.61017	1.1122	1.47215	2.4	1.35135			7.6
		7.8	0.888889	1.59091	1.59664	1.42276	1.96429	0.84507	0.46875	0.681818	1.26087	1.3217	1.35762	1.92771	0.777778	1	0.787402	0.848624	1.44105	1.01545	1.44124	1.23188	1.07527		7.8	1.13281	3.83333	5.18634	0.896226	3.52941	1.05263	1.25	1.21212	0.992366	0.966667	1.16071	1.14634	0.714286	1.53846	1.97194	1.55696	1.42373	1.04331	1.313	3.4	1.35135			7.8
		8	0.888889	2.27273	1.51261	1.34146	1.60714	0.56338	0.3125	0.454545	1.18478	1.44638	1.62252	2.04819	0.666667	1.2	0.826772	0.737768	1.33188	0.93819	1.3082	1.15942	0.967742		8	1.44531	3.33333	5.46584	1.13208	2.35294	1.31579	3.75	1.21212	0.916031	0.755556	0.78125	0.902439	0.47619	0.769231	1.7356	1.53797	1.08475	0.964567	0.981432	3.4	1.30631			8
		8.2	1	2.15909	1.38655	1.13821	0.892857	0.492958	0.3125	0.227273	0.782609	1.42145	1.68874	1.68675	0.666667	1	0.767717	0.825688	1.39738	1.18102	1.50776	0.797101	1.12903		8.2	1.79688	5	5.99379	0.990566	1.17647	1.64474	2.5	1.21212	1.04962	1.04444	0.803571	0.926829	0.714286	0.384615	1.38109	1.44304	1.0339	0.935039	1.00796	3.2	1.12613			8.2
		8.4	1.05556	2.27273	1.36555	0.934959	0.535714	0.56338	0.3125	0.340909	0.532609	1.68329	2.45033	2.10843	0.666667	1	1.08924	0.825688	1.29913	1.18102	1.29712	0.797101	1.29032		8.4	2.07031	4.33333	6.5528	1.08491	1.17647	1.25	3.75	1.06061	1.04008	1.1	0.9375	1.12195	1.19048	1.53846	1.15953	1.38608	0.949153	0.895669	1.53846	9.8	0.990991			8.4
		8.6	1.05556	2.61364	1.42857	1.09756	0.714286	0.704225	1.09375	0.454545	0.456522	1.97007	3.04636	2.04819	0.666667	1.2	1.47638	0.94419	1.4083	1.20309	1.38581	1.08696	1.34409		8.6	2.69531	5.66667	7.73292	0.801887	1.17647	1.57895	1.25	1.66667	1.0687	1.07778	1.04911	1.31707	1.66667	2.69231	1.42541	1.3481	1.11864	0.994094	1.61804	11	0.900901			8.6
		8.8	0.888889	2.38636	1.44958	1.21951	1.42857	0.633803	1.25	0.340909	0.5	1.83292	3.01325	1.92771	0.444444	1	1.68635	1.03976	1.12445	0.93819	1.03104	1.08696	1.02151		8.8	2.92969	4.83333	7.8882	0.849057	2.35294	1.31579	1.25	1.66667	0.830153	1.16667	1.36161	1.5122	1.90476	3.07692	1.29247	1.41772	1.30508	1.04331	1.92308	11.6	0.990991			8.8
		9	1.05556	2.15909	1.2605	1.26016	1.78571	0.633803	1.71875	0.454545	0.717391	1.39651	2.18543	1.3253	0.222222	0.6	1.5748	1.22706	1.06987	0.916115	0.997783	1.01449	0.860215		9	2.85156	6.33333	8.04348	0.990566	1.76471	1.18421	1.25	1.81818	0.858779	1.04444	1.13839	1.46341	1.19048	2.69231	1.10783	1.46203	1.35593	1.06299	1.61804	4.6	1.21622			9
		9.2	0.888889	1.59091	1.09244	1.26016	1.60714	0.704225	0.9375	0.681818	0.858696	0.74813	1.65563	0.843373	0.444444	0.6	1.14173	1.25	0.949782	0.783664	0.831486	0.652174	0.752688		9.2	2.34375	6.66667	8.13665	1.03774	1.76471	0.592105	6.25	1.36364	0.858779	1.01111	1.07143	1.36585	0.952381	1.15385	0.893648	1.40506	1.22034	0.974409	1.71088	2.6	1.21622			9.2
		9.4	0.944444	1.36364	1.13445	1.26016	0.714286	0.915493	0.78125	0.909091	1.03261	0.922693	1.45695	0.783133	0.777778	0.6	0.761155	1.20413	1.00437	0.89404	0.97561	0.724638	0.752688		9.4	1.875	6.83333	8.01242	1.27358	1.17647	0.526316	7.5	2.12121	0.696565	0.677778	0.758929	1.07317	0.47619	1.15385	0.893648	1.29114	0.966102	0.944882	1.43236	3.6	1.21622			9.4
		9.6	0.555556	1.59091	1.42857	1.42276	0.178571	0.633803	0.15625	0.795455	0.923913	1.17207	1.45695	0.843373	0.555556	1	0.531496	1.15061	0.982533	0.905077	1.03104	1.01449	1.02151		9.6	1.64062	6.33333	7.95031	1.17925	0.882353	0.526316	12.5	2.42424	0.725191	0.677778	1.04911	0.97561	0.952381	1.53846	1.32939	1.25316	0.915254	1.04331	1.40584	3.2	1.12613			9.6
		9.8	0.444444	1.13636	1.51261	1.38211	1.07143	0.56338	0.15625	0.568182	1	1.33416	1.02649	0.722892	1	1.2	0.62336	1.06269	1.00437	1.09272	1.18625	1.23188	1.02151		9.8	1.67969	5.83333	7.26708	1.32075	0.588235	0.592105	10	3.0303	0.562977	1.06667	1.51786	1.31707	0.714286	5.76923	1.75037	1.38608	1.28814	1.25	1.59151	4	1.03604			9.8
		10	0.166667	0.909091	1.28151	1.34146	1.78571	0.492958	0.15625	0.454545	1.1413	1.07232	0.960265	0.60241	0.777778	1.8	0.603675	0.974771	1.03712	1.07064	1.29712	1.44928	1.23656		10	1.83594	6.66667	7.36025	1.32075	0.882353	0.855263	11.25	3.0303	0.601145	1.15556	1.54018	1.36585	0.952381	5.38462	1.98671	1.44937	1.64407	1.22047	1.55172	3.8	1.08108			10
		10.2	0.333333	0.795455	0.966387	1.26016	1.78571	0.774648	0.15625	0.795455	1.58696	1.02244	1.09272	1.20482	0.888889	1.4	0.715223	1.10474	0.971616	1.08168	1.2306	1.44928	1.12903		10.2	2.03125	7.33333	7.70186	1.08491	0.882353	0.986842	6.25	3.18182	0.753817	1.16667	1.29464	1.34146	0.952381	6.53846	1.41064	1.4557	2.11864	1.28937	1.6313	4.6	1.12613			10.2
		10.4	0.722222	0.681818	0.903361	1.21951	1.25	0.84507	0	0.795455	1.75	1.12219	0.927152	1.20482	0.333333	0.8	1.03018	1.22324	0.949782	1.04857	1.10865	1.37681	1.1828		10.4	2.46094	8.16667	8.50932	1.08491	1.17647	1.18421	7.5	2.87879	0.811069	0.988889	1.00446	1.17073	2.38095	4.23077	0.70901	1.43038	1.98305	1.10236	1.33952	4.6	1.08108			10.4
		10.6	1.11111	1.59091	0.966387	1.13821	1.07143	0.774648	0	0.795455	1.54348	1.09726	0.827815	1.38554	0.222222	0.4	1.6601	1.29587	0.720524	0.827815	0.709534	0.942029	1.45161		10.6	3.04688	7.66667	8.26087	0.801887	0.588235	1.18421	11.25	2.72727	1.03053	1.12222	1.20536	1.02439	2.61905	5.76923	0.251108	1.39873	1.66102	1.16142	1.2069	4	1.08108			10.6
		10.8	1.27778	2.04545	1.05042	1.01626	0.892857	1.47887	0.15625	0.568182	1.13043	0.822943	0.562914	0.662651	0.222222	1	1.80446	1.25	0.622271	0.772627	0.554324	0.652174	1.6129		10.8	3.67188	6.33333	7.82609	0.990566	1.17647	1.57895	18.75	2.72727	1.0687	1.06667	1.29464	1.04878	2.61905	4.61538	0.310192	1.22785	1.11864	1.09252	0.862069	4	1.03604			10.8
		11	0.944444	2.15909	1.11345	0.934959	1.42857	1.69014	0.15625	1.02273	0.782609	0.673317	0.562914	0.843373	0.444444	1	1.45669	1.14679	0.58952	0.750552	0.798226	0.652174	1.50538		11	3.90625	4.5	7.51553	0.849057	2.05882	1.71053	17.5	2.87879	1.14504	0.866667	1.16071	0.804878	1.66667	3.07692	0.28065	1.15823	0.983051	1.28937	0.702918	4.2	1.12613			11
		11.2	0.611111	1.36364	1.2605	0.894309	1.07143	2.04225	0.15625	1.25	0.652174	0.660848	0.596026	0.783133	0.555556	1.4	0.872703	0.970948	0.80786	0.905077	0.997783	0.57971	1.23656		11.2	3.63281	4.66667	7.82609	0.990566	2.94118	1.77632	15	2.87879	1.48855	0.877778	1.47321	1.34146	1.42857	1.53846	0.612999	1.18354	1.20339	1.33858	0.795756	4.8	1.03604			11.2
		11.4	0.277778	0.681818	1.19748	1.13821	1.25	1.40845	0	1.02273	0.586957	0.84788	0.860927	1.38554	0.777778	0.8	0.688976	0.714832	0.862445	1.02649	1.15299	0.362319	0.806452		11.4	3.08594	4.83333	7.26708	1.08491	3.52941	1.77632	10	2.87879	1.67939	0.966667	1.76339	1.21951	1.42857	1.53846	1.32201	1.22152	1.30508	1.40748	0.742706	3.6	1.08108			11.4
		11.6	0.166667	0.568182	1.17647	1.17886	0.357143	1.05634	0.15625	0.795455	1.07609	1.08479	1.5894	2.16867	0.666667	0.6	0.557743	0.611621	0.80786	1.03753	0.964523	0.217391	0.806452		11.6	2.77344	4.66667	7.08075	0.943396	2.64706	1.71053	11.25	2.72727	1.76527	1.13333	2.36607	1.31707	1.42857	1.92308	2.11965	1.13291	1.22034	1.3878	0.782493	2.4	1.03604			11.6
		11.8	0.111111	0.454545	0.861345	1.13821	0.178571	0.633803	0.3125	0.568182	1.30435	1.5212	1.78808	2.40964	0.888889	0.4	0.577428	0.588685	0.69869	1.04857	0.964523	0.57971	0.806452		11.8	2.57812	2.83333	6.67702	0.943396	1.47059	2.17105	17.5	3.18182	1.31679	0.866667	2.03125	1	1.19048	2.30769	2.38552	1.01266	0.932203	1.34843	0.755968	2.8	1.21622			11.8
		12	0.444444	0.454545	1.05042	1.05691	0.178571	0.56338	1.09375	1.13636	1.80435	1.79551	1.78808	2.04819	0.666667	1	0.734908	0.58104	0.556769	0.84989	0.75388	0.57971	1.34409		12	2.8125	2.16667	7.29814	0.943396	1.17647	1.97368	15	3.48485	1.16412	0.766667	1.69643	1.02439	0.952381	2.69231	2.17134	1.06329	0.711864	1.21063	0.742706	2.8	1.17117			12
		12.2	0.611111	0.681818	1.0084	1.34146	0.357143	0.985915	0.9375	1.02273	1.66304	1.73317	1.35762	1.0241	0.555556	1.2	1.08924	0.535168	0.633188	0.80574	0.798226	0.434783	1.34409		12.2	3.32031	2.83333	7.54658	1.13208	0.882353	2.23684	13.75	4.09091	1.20229	0.822222	1.27232	1.21951	0.952381	1.92308	1.54357	1.24051	0.830508	1.25	0.862069	2.8	1.3964			12.2
		12.4	0.611111	1.13636	1.15546	1.62602	0.535714	1.47887	0.78125	1.13636	1.68478	1.48379	1.3245	0.903614	0.777778	1	1.20735	0.504587	0.80786	0.80574	0.698448	0.217391	1.1828		12.4	4.41406	4.33333	7.70186	1.17925	2.35294	1.77632	10	3.33333	1.24046	1.15556	1.29464	1.14634	1.19048	2.69231	1.16691	1.42405	1.10169	1.49606	1.03448	2.2	1.17117			12.4
		12.6	0.277778	1.36364	1.11345	1.46341	0.357143	1.97183	0	1.02273	1.27174	1.3217	1.42384	0.963855	0.666667	1.2	1.22047	0.431957	0.99345	0.98234	0.931264	0.507246	0.860215		12.6	5.03906	4.66667	7.42236	1.13208	2.05882	1.71053	11.25	3.18182	1.05916	1.24444	1.25	1.31707	1.66667	1.92308	0.849335	1.6519	1.62712	1.62402	1.28647	4	1.08108			12.6
		12.8	0.222222	1.93182	1.09244	1.21951	0.357143	2.11268	0	1.13636	1.01087	1.39651	1.39073	0.903614	0.777778	1	1.25328	0.420489	0.851528	1.03753	0.864745	0.724638	0.806452		12.8	4.76562	6	7.42236	1.03774	2.35294	1.18421	10	3.33333	0.982824	1.1	1.13839	1.14634	1.42857	3.46154	0.731167	1.71519	1.62712	1.66339	1.48541	5	0.855856			12.8
		13	0.666667	2.04545	1.07143	1.26016	0.535714	1.76056	0	1.25	0.956522	1.17207	1.0596	0.481928	0.333333	1	1.71916	0.443425	0.840611	0.949227	1.0643	1.15942	1.07527		13	4.14062	4.5	8.10559	1.08491	1.76471	1.31579	18.75	3.33333	1.04962	0.922222	1.00446	1.12195	1.90476	3.46154	0.546529	1.82911	1.57627	1.56496	1.43236	5	0.765766			13
		13.2	0.833333	1.81818	0.882353	1.26016	0.535714	1.47887	0	1.13636	1.1087	1.17207	0.860927	0.60241	0.444444	0.6	1.7979	0.496942	0.938865	0.949227	1.27494	1.30435	1.34409		13.2	3.28125	5.83333	8.75776	1.03774	1.17647	1.71053	26.25	3.33333	1.08779	0.9	1.13839	1	1.19048	3.84615	0.332349	2.0443	1.55932	1.70276	1.56499	5.2	0.810811			13.2
		13.4	0.777778	1.25	1.02941	1.17886	0.892857	1.47887	0.15625	1.13636	1.20652	1.1596	1.19205	1.20482	0.666667	0.6	1.50262	0.588685	1.20087	1.03753	1.4745	1.5942	1.29032		13.4	3.59375	3.5	9.7205	1.03774	1.17647	2.10526	31.25	2.72727	0.982824	1.02222	1.38393	0.878049	1.42857	2.69231	0.782866	2.18987	1.79661	1.92913	1.40584	5.8	0.990991			13.4
		13.6	0.611111	1.70455	1.02941	1.21951	0.714286	1.90141	0.15625	1.02273	1.04348	1.3217	1.78808	2.28916	0.666667	0.4	0.866142	0.638379	1.35371	1.20309	1.38581	1.30435	1.07527		13.6	4.0625	5	9.78261	0.801887	0.588235	2.17105	23.75	3.18182	1.03053	1.02222	1.5625	1	1.19048	2.30769	1.02659	2.10759	2.0678	2.07677	1.32626	6	1.21622			13.6
		13.8	0.833333	1.70455	1.30252	1.26016	1.07143	1.76056	0.46875	1.13636	1.02174	1.40898	2.18543	2.77108	0.777778	0.2	0.603675	0.691896	1.46288	1.2362	1.18625	1.08696	0.645161		13.8	4.92188	6	9.93789	0.707547	1.17647	2.17105	21.25	3.0303	1.04008	0.944444	2.05357	1.26829	0.952381	2.69231	1.12999	1.67722	1.9322	1.98819	1.07427	5.6	1.21622			13.8
		14	1.27778	1.81818	1.36555	1.34146	0.714286	1.40845	0.3125	1.36364	1.06522	1.23441	1.8543	2.53012	0.444444	0.2	0.800525	0.676606	1.38646	1.24724	1.03104	0.797101	0.967742		14	4.76562	8	8.60248	0.566038	0.882353	2.30263	21.25	3.33333	1.45038	0.677778	1.89732	1.53659	0.47619	2.69231	1.12999	1.43038	1.94915	1.63386	0.915119	4.8	1.03604			14
		14.2	1.38889	1.02273	1.40756	1.01626	0.714286	1.12676	0.3125	1.02273	1.26087	1.43392	1.82119	2.46988	0.666667	0.2	1.33202	0.688073	1.10262	1.24724	0.953437	0.652174	0.913978		14.2	4.45312	8	7.26708	0.801887	1.17647	2.36842	22.5	3.18182	1.45038	0.811111	1.74107	1.65854	0.714286	4.23077	1.05613	1.39873	2.15254	1.54528	0.848806	4.2	0.900901			14.2
		14.4	1.44444	1.02273	1.09244	1.05691	0.714286	1.40845	0	0.909091	1.51087	1.49626	1.98675	2.28916	0.444444	0.4	1.4042	0.672783	0.840611	1.07064	0.720621	0.507246	0.967742		14.4	3.75	5.5	6.0559	0.660377	0.588235	2.10526	20	3.78788	1.79389	0.8	1.18304	1.53659	1.66667	3.46154	1.226	1.27848	2.18644	1.46654	0.649867	4.4	0.855856			14.4
		14.6	1.33333	0.681818	0.714286	0.97561	1.60714	1.40845	0	0.681818	1.88043	1.63342	2.28477	2.10843	0.333333	0.4	1.12205	0.688073	0.731441	1.03753	0.842572	0.797101	0.860215		14.6	3.78906	3.66667	5.52795	0.896226	0.882353	1.84211	20	4.39394	1.6126	0.933333	1.04911	1.41463	2.14286	3.46154	1.15953	1.17089	2.16949	1.47638	0.66313	5	0.855856			14.6
		14.8	1.38889	1.02273	0.588235	1.09756	1.78571	1.69014	0	0.909091	2.09783	1.3217	1.75497	1.26506	0.111111	0.4	0.774278	0.661315	0.775109	0.949227	0.78714	0.652174	0.806452		14.8	3.35938	2.5	5.40373	0.518868	0.294118	1.84211	15	4.69697	1.47901	0.666667	0.959821	1.43902	1.42857	1.92308	1.10783	1.00633	1.76271	1.41732	0.557029	6.4	0.900901			14.8
		15	1	1.13636	1.0084	1.17886	1.60714	1.40845	0	0.909091	2.07609	1.05985	1.0596	0.60241	0.555556	0.4	0.984252	0.795107	0.742358	1.03753	0.94235	0.797101	1.02151		15	3.51562	2.33333	5.65217	0.613208	0.294118	1.84211	11.25	5.30303	1.32634	0.644444	0.848214	1.41463	0.47619	1.92308	1.41802	1.12658	1.81356	1.52559	0.676393	6.2	0.765766			15
		15.2	0.722222	1.36364	1.44958	1.46341	0.714286	1.47887	0.15625	1.13636	1.77174	0.872818	0.562914	0.421687	0.666667	0.6	1.04987	1.06651	0.775109	0.89404	0.764967	0.362319	1.02151		15.2	3.4375	3.16667	5.34161	0.660377	0.588235	1.84211	10	3.93939	1.37405	0.566667	0.714286	1.29268	0	3.07692	1.5288	1.16456	1.77966	1.51575	0.676393	6.4	0.720721			15.2
		15.4	0.388889	1.25	1.42857	1.42276	0.357143	0.985915	0.15625	1.25	1.40217	0.935162	0.827815	0.421687	0.666667	1.2	0.958005	1.32263	0.786026	0.960265	0.886918	0.507246	1.34409		15.4	4.14062	3.16667	5.18634	0.896226	0.588235	1.51316	13.75	3.33333	1.58397	0.888889	1.04911	1.17073	0.47619	2.69231	1.48449	1.29114	2.10169	1.3878	0.862069	5.2	0.675676			15.4
		15.6	0.444444	1.02273	1.2395	1.17886	0.357143	0.774648	0.15625	1.25	1.19565	0.860349	0.761589	0.542169	0.333333	1	0.800525	1.5367	0.840611	0.93819	0.964523	0.362319	1.29032		15.6	3.71094	4	4.84472	1.17925	1.17647	1.25	27.5	1.36364	1.50763	1.26667	1.58482	1.46341	0.714286	2.69231	1.03397	1.21519	1.64407	1.20079	0.755968	3.8	0.720721			15.6
		15.8	0.388889	1.02273	1.17647	1.09756	0.178571	0.704225	0.3125	1.02273	0.858696	0.9601	1.02649	1.08434	0.222222	1	1.22703	1.7737	0.753275	0.916115	1.00887	0.869565	1.23656		15.8	3.08594	3.66667	4.56522	0.849057	0.882353	1.05263	25	2.57576	1.52672	1.64444	1.94196	1.53659	1.66667	1.15385	1.10044	1.24051	1.42373	1.14173	0.822281	3.4	0.900901			15.8
		16	0.388889	0.681818	1.09244	1.13821	0.535714	0.985915	0.3125	1.02273	0.978261	1.05985	0.927152	1.50602	0.222222	0.6	1.75197	2.10627	0.69869	0.838852	1.14191	1.08696	1.23656		16	2.57812	4	4.50311	0.896226	1.47059	0.855263	27.5	2.57576	1.73664	1.46667	1.875	1.58537	1.42857	2.69231	2.11226	1.08861	0.932203	1.25984	0.848806	3.2	0.990991			16
		16.2	0.277778	0.681818	0.966387	1.21951	0.535714	1.05634	0.625	0.909091	0.75	1.02244	1.0596	1.80723	0.333333	0.8	2.22441	2.30122	0.687773	0.761589	1.17517	1.44928	1.1828		16.2	3.4375	4.33333	4.65839	0.707547	1.17647	1.11842	13.75	4.84848	1.81298	1.44444	1.60714	1.12195	1.66667	1.92308	2.82866	1.0443	1.08475	1.45669	0.981432	3.6	1.08108			16.2
		16.4	0.555556	0.795455	0.819328	0.934959	1.07143	0.774648	0.3125	1.13636	0.902174	0.935162	0.993377	1.98795	0.666667	1	2.29659	2.13685	0.873362	0.80574	1.37472	1.44928	1.07527		16.4	4.29688	4.16667	5.46584	0.849057	1.47059	1.31579	15	3.78788	1.93702	1.41111	1.33929	1.21951	1.42857	2.30769	2.41507	0.987342	1.0678	1.52559	0.901857	4	1.17117			16.4
		16.6	0.444444	0.681818	0.966387	0.813008	0.892857	0.56338	0.3125	1.47727	0.793478	0.9601	1.52318	2.71084	0.777778	1.2	1.81102	1.88073	1.16812	0.84989	1.40798	1.15942	0.698925		16.6	4.41406	3	5.12422	0.849057	0.882353	1.77632	8.75	5.15152	1.82252	1.54444	1.07143	1.02439	1.66667	0.769231	1.70606	0.993671	1.05085	1.46654	0.596817	4.8	1.03604			16.6
		16.8	0.611111	0.795455	1.15546	0.731707	0.714286	0.492958	0	1.81818	0.76087	1.07232	1.42384	2.77108	0.555556	1	1.0958	1.59404	1.21179	0.93819	1.27494	0.797101	0.752688		16.8	4.29688	2.5	5.2795	0.801887	0.588235	1.97368	17.5	4.54545	1.67939	1.22222	0.691964	0.853659	1.19048	1.53846	1.46972	1.06962	1.13559	1.28937	0.477454	5.6	1.03604			16.8
		17	0.388889	0.454545	1.42857	0.772358	0.178571	0.492958	0.3125	1.47727	0.923913	1.13466	1.55629	2.53012	0.333333	0.6	0.544619	1.47936	1.16812	0.89404	0.97561	0.289855	0.752688		17	3.39844	2.33333	4.87578	0.896226	0.294118	1.90789	22.5	4.84848	1.6126	0.866667	0.78125	0.658537	0.47619	1.15385	1.42541	1.1519	1.38983	1.37795	0.71618	6.2	0.945946			17
		17.2	0.5	0.909091	1.57563	0.772358	0.178571	0.492958	0.3125	1.25	0.913043	1.09726	1.49007	1.98795	0.333333	0.4	0.433071	1.32645	0.775109	0.816777	0.609756	0.434783	0.806452		17.2	2.85156	5	5.7764	1.03774	0.294118	1.90789	21.25	4.09091	1.3645	0.711111	0.848214	0.463415	0.47619	1.92308	1.07829	1.37975	1.83051	1.42717	1.00796	6.8	0.945946			17.2
		17.4	0.444444	1.13636	1.51261	1.05691	0.178571	0.633803	0.3125	1.02273	1.15217	1.1596	2.51656	2.22892	0.555556	0.6	0.367454	1.29587	0.786026	0.772627	0.498891	0.434783	0.698925		17.4	2.65625	6.33333	5.83851	1.08491	0.882353	1.90789	15	3.33333	1.25954	0.966667	1.09375	0.609756	0.952381	1.92308	0.856721	1.49367	2.11864	1.45669	1.14058	7.4	0.945946			17.4
		17.6	0.722222	1.25	1.09244	1.21951	0.535714	1.05634	0.15625	0.795455	1.22826	1.08479	2.71523	2.16867	0.777778	0.8	0.282152	1.02829	0.556769	0.750552	0.421286	0.434783	0.860215		17.6	3.4375	7.33333	6.77019	1.27358	0.882353	2.36842	7.5	3.93939	1.10687	1.34444	1.60714	0.707317	1.42857	1.92308	1.44756	1.46203	1.79661	1.37795	0.862069	6.8	1.03604			17.6
		17.8	1.05556	0.909091	0.861345	1.17886	0.714286	1.19718	0.15625	0.568182	1.3587	1.02244	2.48344	1.56627	0.666667	1.2	0.269029	0.749235	0.655022	0.750552	0.56541	0.57971	1.1828		17.8	4.29688	5.83333	6.11801	1.27358	0.882353	1.97368	17.5	3.48485	1.15458	1.38889	2.00893	0.756098	1.66667	1.15385	2.04579	1.27848	1.49153	1.23031	0.702918	4.8	0.945946			17.8
		18	1.22222	0.909091	0.861345	1.13821	0.892857	1.26761	0.3125	0.454545	1.29348	1.3217	2.61589	2.16867	0.444444	1.4	0.505249	0.527523	0.709607	0.816777	0.820399	0.652174	1.50538		18	4.88281	4.16667	5.52795	1.41509	1.17647	1.84211	17.5	3.0303	1.1355	1.28889	2.29911	0.682927	1.19048	1.53846	2.68095	1.1519	1.15254	1.16142	0.623342	4.2	0.810811			18
		18.2	1.05556	1.02273	1.0084	1.13821	1.07143	0.84507	0.15625	0.795455	1.03261	1.50873	2.84768	2.53012	0.111111	1.6	0.826772	0.481651	0.818777	0.949227	0.920177	0.724638	1.50538		18.2	5.03906	4.33333	4.96894	1.32075	1.47059	1.31579	16.25	2.12121	1.1355	1.12222	1.60714	0.609756	0.714286	2.30769	2.53323	1.00633	1.38983	1.01378	0.636605	3.4	0.540541			18.2
		18.4	0.666667	1.13636	1.09244	1.38211	0.892857	1.05634	0.46875	0.681818	0.793478	1.67082	3.11258	2.77108	0.222222	1.2	1.37139	0.512232	0.851528	1.13687	1.07539	0.507246	1.1828		18.4	5.11719	3.83333	5.71429	1.08491	2.05882	1.77632	12.5	2.12121	1.23092	1.47778	1.67411	0.902439	0.714286	3.84615	2.22304	0.936709	1.25424	0.905512	0.490716	4.8	0.810811			18.4
		18.6	0.444444	1.25	1.30252	1.38211	0.714286	0.84507	0.3125	0.454545	0.804348	1.54613	2.45033	1.74699	0.222222	0.6	1.41732	0.50841	0.862445	1.16998	0.986696	0.362319	1.23656		18.6	4.92188	5	6.45963	1.22642	1.17647	1.84211	18.75	1.81818	1.29771	1.37778	1.5625	0.97561	0.952381	3.84615	1.59527	1.0443	1.38983	1.02362	0.503979	5.2	0.990991			18.6
		18.8	0.444444	1.02273	1.19748	1.34146	0.178571	1.05634	0.3125	0.227273	1.11957	1.78304	2.01987	1.08434	0.444444	0.8	1.74541	0.565749	1.0917	1.09272	1.08647	0.57971	1.1828		18.8	4.49219	3.5	6.5528	1.36792	1.17647	1.90789	23.75	2.12121	1.10687	1.15556	1.60714	0.829268	1.66667	4.61538	1.41802	1.20253	1.35593	1.01378	0.623342	5.6	1.35135			18.8
		19	0.611111	0.795455	1.19748	1.34146	0.535714	0.704225	0.15625	0.113636	1.3587	1.7581	1.55629	1.44578	0.222222	0.8	1.83727	0.638379	1.18996	0.871965	1.09756	0.652174	1.6129		19	4.0625	4.33333	6.0559	1.41509	0.882353	1.64474	20	2.27273	1.00191	0.833333	1.33929	0.756098	1.66667	3.07692	1.81684	1.25316	1.57627	1.04331	0.649867	6.6	1.3964			19
		19.2	0.777778	0.909091	0.882353	1.17886	0.714286	1.19718	0.15625	0.113636	1.46739	1.45885	1.02649	1.62651	0.444444	1	2.09974	0.619266	1.01528	0.673289	1.03104	0.942029	1.12903		19.2	3.00781	3.5	6.11801	0.896226	0.882353	1.64474	10	3.0303	1.09733	0.711111	1.40625	0.658537	1.90476	1.92308	2.42984	1.18354	1.61017	0.984252	0.649867	5.8	1.30631			19.2
		19.4	1	1.13636	0.945378	1.26016	0.892857	1.12676	0.3125	0	1.17391	1.10973	1.09272	2.04819	0.222222	0.8	1.61417	0.619266	0.917031	0.728477	1.15299	0.942029	1.23656		19.4	2.89062	3.33333	5.7764	0.518868	1.47059	1.71053	15	2.87879	1.23092	0.577778	1.20536	0.585366	1.66667	0.769231	2.57755	1.12658	1.76271	0.994094	0.450928	5.8	0.945946			19.4
		19.6	0.833333	1.36364	0.798319	1.01626	0.714286	1.76056	0.15625	0.227273	1.09783	1.08479	1.42384	1.80723	0.222222	1	1.04331	0.600153	0.80786	0.728477	1.01996	1.01449	0.860215		19.6	2.89062	2.66667	5.86957	0.424528	1.47059	1.64474	10	2.57576	1.19275	0.344444	0.736607	0.243902	1.42857	1.15385	2.35598	0.962025	1.50847	1.05315	0.437666	3.6	0.720721			19.6
		19.8	0.666667	1.13636	0.861345	1.01626	0.892857	1.5493	0.46875	0.454545	1.16304	1.18454	1.52318	1.3253	0.111111	1	0.62336	0.638379	0.862445	0.993377	1.10865	1.08696	0.967742		19.8	3.32031	2.66667	5.21739	0.613208	1.76471	1.51316	11.25	2.42424	0.906489	0.544444	0.491071	0.243902	1.90476	1.53846	2.0384	0.860759	1.40678	1.13189	0.344828	4	0.675676			19.8
		20	0.333333	1.36364	1.17647	0.97561	1.07143	1.61972	0.625	0.681818	1.05435	1.12219	1.3245	0.722892	0.333333	0.8	0.597113	0.538991	0.622271	0.871965	0.909091	1.23188	1.07527		20	3.20312	3.16667	5.21739	0.707547	2.05882	1.57895	7.5	1.81818	0.791985	0.877778	0.959821	0.439024	1.66667	1.15385	2.0384	0.829114	1.18644	1.26969	0.517241	4	0.720721			20
		20.2	0.388889	1.25	1.17647	1.01626	0.714286	1.12676	0.625	0.681818	1.19565	0.885287	0.794702	0.240964	0.555556	0.4	0.62336	0.531346	0.480349	1.02649	0.997783	1.01449	1.1828		20.2	3.20312	2.66667	5.12422	0.754717	2.05882	1.90789	16.25	1.66667	0.782443	1.26667	1.62946	0.731707	1.42857	0.384615	1.98671	0.867089	1.0678	1.34843	0.623342	4	0.765766			20.2
		20.4	0.5	1.02273	1.2395	1.17886	0.357143	1.05634	0.3125	0.681818	1.29348	0.74813	0.761589	0.240964	0.555556	0.6	0.577428	0.500765	0.447598	0.89404	0.898004	0.652174	1.45161		20.4	3.16406	2.16667	5.12422	1.08491	1.76471	2.03947	21.25	1.06061	0.96374	1.25556	1.60714	0.878049	0.952381	0.769231	1.70606	1.03797	1	1.3878	0.742706	3.8	0.810811			20.4
		20.6	0.777778	0.568182	0.798319	1.09756	0.178571	1.26761	0	0.568182	1.56522	0.810474	0.629139	0.542169	0.555556	0.6	0.58399	0.493119	0.622271	0.960265	0.798226	0.434783	1.12903		20.6	3.20312	2.16667	5.18634	1.13208	1.17647	2.03947	16.25	1.21212	1.12595	1.18889	1.76339	1.14634	0.714286	1.15385	1.4771	0.873418	0.830508	1.25	0.729443	2.6	0.945946			20.6
		20.8	0.888889	0.340909	0.987395	1.09756	0.892857	0.915493	0.15625	0.795455	1.40217	0.860349	0.827815	0.843373	0.666667	1	0.669291	0.496942	0.633188	0.860927	0.587583	0.797101	1.07527		20.8	3.16406	2.66667	4.96894	1.13208	0.882353	1.77632	16.25	1.06061	1.25954	0.888889	1.60714	1.39024	0.952381	1.53846	1.38109	0.867089	0.966102	1.17126	0.848806	2.4	1.08108			20.8
		21	0.833333	0	1.19748	0.853659	2.14286	0	0.46875	1.36364	0.945652	0.785536	0.993377	1.08434	1	1.2	0.905512	0.59633	0.393013	0.860927	0.498891	1.30435	0.806452		21	3.39844	3	4.65839	0.707547	0	1.57895	26.25	1.36364	1.51718	0.633333	1.67411	1.60976	1.42857	1.15385	1.35155	0.721519	1.01695	1.00394	0.994695	1.8	1.21622			21
[truncated: 45 more columns]

## Sheet: Figure 2e (left)
Figure 2e (left)
		OI+				OI-
		S	Sph	p-value		S	Sph	p-value
		0.811475	1.46835	6.24462e-07		0.879121	0.819672	0.0245025
		0.825397	1.18182			0.656934	0.872093
		0.720183	1.33333			0.901198	0.774691
		0.94864	1.23656			0.955645	0.949495
		0.897196	1.14857			1.14286	0.889231
		0.97449	1.95804			0.777778	0.906542
		1.08135	1.00698			0.920792	0.813559
		0.934022	1.17635			0.988212	0.950998
		0.785558	1.27891			0.638298	0.895833
		0.894737	1.16667			1.02632	0.761194
		1.06452	1.58333			1.02609	0.615385
		0.94704	1.06718			0.926829	0.729614
		0.779412	5.29843			0.625	0.596154
		0.866739	2.50292			1.47059	0.664179
		0.830769	1.03797			1.20346	0.976351
		1.15217	4.13636			0.851351	0.589286
		0.827485	1.39877
		0.753754	1.78189
		0.927273	1.19344
		0.722581	1.73111
		0.844697	1.75
		0.774971	1.67034
		1.10608	1.38365
		1.2449	1
		1.0543	3.31667
		0.961268	1.12324
		1.05217	1.29114
		0.965517	1.8559
		1.19481	1.19737
		1.14338	1.18099
		0.726592	2.36949
		1.04181	1.92548
		1.1107	1.88532
		0.685185	1.80769
		1.01808	1.90293
		1.56808	2.67683
		0.850932	1.82482
		1.19954	1.86631
		0.918519	2.17391

[truncated: 61 more sheets: Figure 2e (right), Figure 2f (middle), Figure 2f (right), Figure 2g, Figure 2h, Figure 2i (left), Figure 2i (right), Figure 2j (left), Figure 2j (right), Figure 3a (middle), Figure 3a (right), Figure 3b (middle), Figure 3b (right), Figure 3c, Figure 3d, Figure 3e, Figure 3f, Figure 4a, Figure 4b, Figure 4c …]
